# Supplementary material for: scHolography: a computational method for single-cell spatial neighborhood reconstruction and analysis
Source: Genome Biol. 2024 Jun 24;25:164. doi: 10.1186/s13059-024-03299-3 (PMC11197379; doi:10.1186/s13059-024-03299-3)
Supplement: Supplementary file 2 — Additional file 2: Supplementary tables 1 to 4. [file 13059_2024_3299_MOESM2_ESM.xlsx]

## Sheet: Table S1
Table S1: Genes downregulated in Transition KCs compared to Basal Cells
	p_val	avg_log2FC	pct.1	pct.2	p_val_adj
POSTN	3.30578e-27	-1.79877	0.212	0.695	7.52395e-23
SPARC	2.12008e-22	-1.0354	0.265	0.705	4.8253e-18
CTNNAL1	6.14114e-21	-0.982334	0.068	0.529	1.39772e-16
JAG2	1.29733e-20	-0.878419	0.068	0.521	2.95272e-16
CXCL14	1.50317e-19	-1.75413	0.652	0.841	3.42121e-15
DST	1.71409e-19	-1.5322	0.553	0.841	3.90128e-15
ARL4C	1.7221e-19	-1.34267	0.356	0.693	3.91949e-15
COL17A1	1.12365e-18	-1.35302	0.5	0.815	2.55742e-14
COL7A1	1.25936e-18	-1.13283	0.394	0.726	2.8663e-14
KRT15	2.6247e-17	-1.32579	0.72	0.899	5.97382e-13
ITGB1	3.21801e-17	-1.0776	0.553	0.81	7.32418e-13
SDCBP	2.12705e-16	-0.87629	0.439	0.771	4.84115e-12
LAMB4	2.33479e-16	-0.879059	0.197	0.588	5.31397e-12
TIMP1	2.80721e-16	-0.930696	0.167	0.557	6.3892e-12
IL1R2	3.42805e-16	-1.21033	0.121	0.495	7.80223e-12
CCL2	1.69338e-15	-1.48118	0.129	0.505	3.85414e-11
IFITM3	2.08058e-15	-0.88984	0.394	0.731	4.7354e-11
DLL1	2.10994e-15	-0.715271	0.023	0.376	4.80223e-11
LAMB3	2.15104e-15	-0.963348	0.273	0.631	4.89577e-11
DLK2	9.634e-15	-0.69619	0.038	0.382	2.1927e-10
MARVELD1	1.14152e-14	-0.657637	0.076	0.428	2.59811e-10
MIR205HG	2.48824e-14	-1.06898	0.689	0.845	5.66324e-10
ITGB4	7.02338e-14	-0.772258	0.288	0.636	1.59852e-09
SYT8	7.9317e-14	-1.23236	0.439	0.703	1.80526e-09
WNT3	2.09674e-13	-0.882218	0.402	0.683	4.77218e-09
COL18A1	2.32111e-13	-0.785365	0.333	0.66	5.28284e-09
CAV1	2.93328e-13	-0.942456	0.523	0.801	6.67615e-09
LFNG	3.00516e-13	-0.609327	0.038	0.354	6.83975e-09
CCN1	5.45297e-13	-1.65745	0.386	0.66	1.2411e-08
TXNIP	9.47496e-13	-1.07753	0.621	0.831	2.1565e-08
FTH1	1.22799e-12	-0.932121	0.788	0.949	2.7949e-08
SH3PXD2A	1.45573e-12	-0.853286	0.402	0.683	3.31324e-08
BOC	1.46355e-12	-0.750262	0.205	0.52	3.33103e-08
MATN2	1.61346e-12	-0.631292	0.152	0.483	3.67224e-08
LIMA1	1.94018e-12	-0.87139	0.485	0.757	4.41584e-08
THBS2	2.22619e-12	-0.759713	0.212	0.529	5.06681e-08
NRG1	2.48197e-12	-0.783776	0.076	0.387	5.64897e-08
APP	3.96983e-12	-0.703634	0.5	0.774	9.03534e-08
TGIF1	7.01722e-12	-0.873268	0.447	0.711	1.59712e-07
CDCA7L	7.63753e-12	-0.67782	0.167	0.471	1.7383e-07
PDLIM1	9.56243e-12	-0.864555	0.606	0.79	2.17641e-07
SOCS3	1.76271e-11	-0.942145	0.402	0.668	4.01192e-07
CLSTN1	1.89659e-11	-0.733119	0.439	0.695	4.31664e-07
CCNG2	3.02494e-11	-0.643438	0.235	0.535	6.88475e-07
FTL	6.56784e-11	-1.05376	0.697	0.912	1.49484e-06
IL18	6.81941e-11	-0.90209	0.545	0.726	1.5521e-06
DCN	6.99345e-11	-1.01653	0.583	0.765	1.59171e-06
ASCL2	7.10509e-11	-0.543353	0.114	0.414	1.61712e-06
SERTAD4	7.51463e-11	-0.596908	0.091	0.376	1.71033e-06
AREG	7.7314e-11	-2.10507	0.235	0.512	1.75967e-06
PDGFC	7.87726e-11	-0.622043	0.159	0.458	1.79287e-06
SERPINH1	8.42418e-11	-0.625844	0.25	0.562	1.91734e-06
GABARAPL1	8.73718e-11	-0.564301	0.106	0.403	1.98858e-06
ACSL4	1.05118e-10	-0.454356	0.03	0.296	2.39248e-06
TIMP3	1.05551e-10	-0.572204	0.311	0.618	2.40234e-06
S100A2	1.09422e-10	-0.960955	0.621	0.85	2.49046e-06
BASP1	1.21956e-10	-0.646257	0.106	0.397	2.77573e-06
JDP2	2.40956e-10	-0.753139	0.242	0.53	5.48416e-06
ASS1	3.56934e-10	-0.70184	0.318	0.616	8.12383e-06
PLEKHA1	3.92867e-10	-0.57628	0.379	0.66	8.94165e-06
ZFP36L2	4.31669e-10	-0.695152	0.682	0.868	9.82479e-06
CAVIN1	5.20048e-10	-0.708582	0.591	0.799	1.18363e-05
FGFR2	5.32878e-10	-0.666361	0.379	0.624	1.21283e-05
SFRP1	6.53435e-10	-0.907608	0.167	0.439	1.48722e-05
TNNI2	6.98256e-10	-0.704635	0.235	0.502	1.58923e-05
CCM2	7.48673e-10	-0.500258	0.136	0.414	1.70398e-05
IRX4	1.22097e-09	-0.538393	0.25	0.521	2.77894e-05
SERPINF1	2.01201e-09	-0.59236	0.197	0.464	4.57934e-05
SOCS2	2.03139e-09	-0.439308	0.045	0.292	4.62344e-05
KIAA1217	2.03224e-09	-0.544974	0.273	0.55	4.62537e-05
LAMA3	2.38708e-09	-0.51935	0.235	0.52	5.43299e-05
MEF2A	3.03815e-09	-0.573048	0.265	0.545	6.91484e-05
CAV2	3.19948e-09	-0.632247	0.515	0.764	7.28202e-05
TNS4	3.8229e-09	-0.784681	0.455	0.698	8.70092e-05
ARHGDIB	3.8306e-09	-0.48892	0.098	0.35	8.71844e-05
GPR155	5.74425e-09	-0.579013	0.159	0.424	0.000130739
EFEMP1	6.65941e-09	-0.54102	0.174	0.437	0.000151568
KRT31	7.18464e-09	-0.507846	0.167	0.432	0.000163522
TGFBI	7.43527e-09	-0.528255	0.22	0.495	0.000169227
PALLD	8.23876e-09	-0.475082	0.273	0.541	0.000187514
SPRED1	8.79286e-09	-0.450258	0.098	0.342	0.000200126
RRAS	1.08043e-08	-0.43461	0.152	0.422	0.000245906
PHLDA1	1.10153e-08	-0.91144	0.045	0.27	0.000250708
TXNDC17	1.251e-08	-0.661026	0.545	0.751	0.000284727
LPP	1.26013e-08	-0.432282	0.341	0.631	0.000286807
GPSM2	1.43733e-08	-0.778346	0.394	0.612	0.000327135
TENM2	1.45162e-08	-0.357089	0.023	0.241	0.000330389
TP63	1.46258e-08	-0.654083	0.561	0.755	0.000332882
DKK3	1.46587e-08	-0.559446	0.212	0.459	0.000333631
FGFR3	1.50133e-08	-0.723429	0.576	0.75	0.000341703
FBXW7	1.59517e-08	-0.59197	0.462	0.695	0.000363062
FJX1	1.64057e-08	-0.497898	0.114	0.361	0.000373393
KRT14	1.66818e-08	-0.551305	0.917	0.959	0.000379679
COPZ2	2.02501e-08	-0.383495	0.083	0.322	0.000460893
CDH13	2.48755e-08	-0.531932	0.212	0.476	0.000566165
PTGS2	2.5313e-08	-1.31029	0.121	0.353	0.000576124
PDGFA	2.75072e-08	-0.497484	0.174	0.425	0.000626063
CTSZ	2.80845e-08	-0.410188	0.098	0.342	0.000639204
TP53AIP1	2.91183e-08	-0.538796	0.341	0.586	0.000662732
UBA6	3.41726e-08	-0.475517	0.288	0.556	0.000777769
PTPRZ1	4.10135e-08	-0.502922	0.288	0.551	0.000933468
SLC7A5	4.38992e-08	-0.566656	0.258	0.507	0.000999145
NFIB	4.63092e-08	-0.570296	0.523	0.752	0.001054
RETREG1	5.35601e-08	-0.413114	0.098	0.34	0.00121903
HSPG2	5.50114e-08	-0.4202	0.136	0.371	0.00125206
SLC39A13	6.98991e-08	-0.329732	0.053	0.272	0.0015909
NTF3	7.00685e-08	-0.359554	0.023	0.223	0.00159476
ETV5	7.83101e-08	-0.362969	0.038	0.246	0.00178234
WNT4	9.62792e-08	-0.665528	0.386	0.588	0.00219131
CDH3	9.78268e-08	-0.357062	0.106	0.343	0.00222654
SEPTIN10	9.80844e-08	-0.500117	0.47	0.69	0.0022324
DUSP14	1.21288e-07	-0.699342	0.386	0.614	0.00276051
IFNGR2	1.22797e-07	-0.441863	0.326	0.56	0.00279486
SAT1	1.27072e-07	-0.922483	0.371	0.593	0.00289215
DAPK2	1.28816e-07	-0.38467	0.091	0.312	0.00293184
MT2A	1.50065e-07	-1.15465	0.636	0.832	0.00341548
ANXA1	1.53271e-07	-0.577552	0.689	0.851	0.00348845
IRF9	1.55659e-07	-0.38382	0.121	0.348	0.00354281
NUDT14	1.59742e-07	-0.382481	0.114	0.338	0.00363574
NEDD9	1.79416e-07	-0.432184	0.053	0.257	0.00408351
TNS1	1.88254e-07	-0.250249	0.015	0.204	0.00428467
PHLDB2	1.91195e-07	-0.63207	0.227	0.463	0.00435159
ANTXR1	2.07253e-07	-0.417455	0.212	0.459	0.00471707
NFIX	2.07966e-07	-0.52195	0.568	0.779	0.0047333
CTSF	2.09486e-07	-0.392163	0.136	0.361	0.00476791
FAM89A	2.21282e-07	-0.492747	0.25	0.476	0.00503638
MYADM	2.28474e-07	-0.551432	0.417	0.67	0.00520007
TNC	2.28476e-07	-0.381087	0.008	0.187	0.00520011
MT-ND2	2.42235e-07	-0.547061	0.644	0.815	0.00551327
PCDH7	2.4529e-07	-0.461768	0.197	0.437	0.0055828
BNIP3	2.4558e-07	-0.439977	0.144	0.366	0.0055894
GUK1	2.55043e-07	-0.552323	0.644	0.825	0.00580479
SOX12	2.68217e-07	-0.389978	0.167	0.397	0.00610462
CYBRD1	2.80293e-07	-0.459697	0.174	0.403	0.00637947
FGD6	2.84949e-07	-0.382091	0.189	0.433	0.00648544
ORAI3	3.45527e-07	-0.358749	0.121	0.342	0.0078642
DAAM1	3.84245e-07	-0.67367	0.591	0.765	0.00874541
EDN1	4.08104e-07	-0.577168	0.242	0.475	0.00928844
CRTAP	4.16641e-07	-0.408545	0.22	0.453	0.00948274
RYK	4.31109e-07	-0.518115	0.455	0.641	0.00981204
ACTN1	4.33594e-07	-0.340875	0.242	0.468	0.00986859
IGFBP2	4.56158e-07	-0.63324	0.409	0.627	0.0103822
GAS1	4.62383e-07	-0.45903	0.159	0.384	0.0105238
ALDH3A1	4.65748e-07	-0.448048	0.258	0.486	0.0106004
HSPB8	5.27795e-07	-0.446829	0.038	0.226	0.0120126
SELENOW	5.46935e-07	-0.513888	0.712	0.835	0.0124482
SPRY1	5.81817e-07	-0.619575	0.28	0.499	0.0132422
ARID5B	5.84772e-07	-0.52351	0.386	0.598	0.0133094
DUSP6	6.40321e-07	-0.475869	0.098	0.31	0.0145737
FOXP1	6.65662e-07	-0.432519	0.447	0.664	0.0151505
AP2B1	6.66356e-07	-0.381188	0.114	0.322	0.0151663
SNAI2	6.72258e-07	-0.582461	0.341	0.552	0.0153006
CLIP2	7.10279e-07	-0.28807	0.023	0.199	0.0161659
GAMT	7.69383e-07	-0.386345	0.121	0.337	0.0175112
SOX6	8.31616e-07	-0.382765	0.129	0.337	0.0189276
ACOT11	9.04964e-07	-0.300233	0.038	0.221	0.020597
SECTM1	9.21487e-07	-0.255432	0.008	0.172	0.020973
IFNGR1	9.24733e-07	-0.485349	0.508	0.723	0.0210469
SESN3	9.3466e-07	-0.414074	0.25	0.481	0.0212729
ERRFI1	9.46892e-07	-0.745425	0.477	0.665	0.0215513
NREP	9.94668e-07	-0.41116	0.205	0.424	0.0226386
MEIS2	1.00961e-06	-0.515936	0.333	0.54	0.0229788
ANXA11	1.03906e-06	-0.467749	0.409	0.607	0.0236489
TLE5	1.06515e-06	-0.470761	0.614	0.771	0.0242428
AC245297.3	1.115e-06	-0.328319	0.144	0.359	0.0253773
GOLGA7B	1.12685e-06	-0.294804	0.061	0.254	0.0256472
ITGA2	1.19407e-06	-0.373534	0.417	0.67	0.0271769
ARL4A	1.29395e-06	-0.54961	0.508	0.706	0.0294502
NRG2	1.31549e-06	-0.354172	0.053	0.238	0.0299406
XPC	1.4235e-06	-0.320016	0.174	0.408	0.0323989
LINC01315	1.45473e-06	-0.342089	0.121	0.326	0.0331098
PTPN14	1.45579e-06	-0.415826	0.28	0.505	0.0331337
CD47	1.47734e-06	-0.48555	0.439	0.643	0.0336243
COL4A5	1.55114e-06	-0.373534	0.174	0.391	0.035304
DDB2	1.79354e-06	-0.421539	0.341	0.556	0.0408209
PLEK2	1.97391e-06	-0.349707	0.258	0.474	0.0449263
JMJD1C	2.11419e-06	-0.37981	0.341	0.568	0.048119
RND3	2.11813e-06	-0.829255	0.545	0.728	0.0482085
WLS	2.26169e-06	-0.375717	0.25	0.454	0.051476
GDPD2	2.31091e-06	-0.366679	0.121	0.321	0.0525964
IFI16	2.34205e-06	-0.443227	0.492	0.701	0.0533051
ATP1B3	2.5322e-06	-0.506257	0.682	0.83	0.057633
ARPC1B	2.58695e-06	-0.355868	0.144	0.348	0.058879
LTBP4	2.62807e-06	-0.42309	0.326	0.53	0.0598149
CRIP1	2.67455e-06	-0.629231	0.432	0.642	0.0608727
CCND2	2.73455e-06	-0.418971	0.379	0.616	0.0622383
ATP2B1	2.76706e-06	-0.442345	0.492	0.682	0.0629782
ADH5	2.9183e-06	-0.377449	0.394	0.632	0.0664205
SGK1	3.43131e-06	-0.764231	0.447	0.611	0.0780966
ZNF655	3.51668e-06	-0.337918	0.295	0.515	0.0800396
MAT2B	3.87251e-06	-0.36868	0.273	0.471	0.0881383
LPGAT1	3.96322e-06	-0.306274	0.083	0.264	0.0902029
EMB	4.23446e-06	-0.380232	0.129	0.321	0.0963762
TNNT1	4.30894e-06	-0.400262	0.159	0.351	0.0980716
FAM107B	4.34137e-06	-0.413909	0.114	0.297	0.0988096
TMEM99	4.6204e-06	-0.281142	0.068	0.246	0.10516
MYL12A	4.64133e-06	-0.394055	0.667	0.811	0.105637
MALAT1	4.71803e-06	-0.39938	0.78	0.874	0.107382
WWTR1	4.87145e-06	-0.398428	0.242	0.44	0.110874
PPFIBP1	4.90842e-06	-0.388781	0.303	0.511	0.111716
TAPBP	4.93472e-06	-0.430023	0.394	0.611	0.112314
RASSF6	5.0189e-06	-0.372335	0.083	0.267	0.11423
C19orf33	5.2162e-06	-0.429668	0.621	0.769	0.118721
SVIL	5.69438e-06	-0.346345	0.273	0.481	0.129604
PIK3R1	6.07633e-06	-0.53902	0.28	0.461	0.138297
C1R	6.13618e-06	-0.436987	0.205	0.409	0.139659
SLC43A3	6.24954e-06	-0.312611	0.083	0.264	0.14224
ZNF106	6.27752e-06	-0.323004	0.22	0.43	0.142876
CAPN2	6.40951e-06	-0.378402	0.212	0.435	0.14588
ST5	6.43192e-06	-0.277659	0.068	0.244	0.14639
PYGL	7.01868e-06	-0.30196	0.144	0.358	0.159745
PPP1R12B	7.11789e-06	-0.308839	0.121	0.308	0.162003
S100A10	7.13082e-06	-0.50348	0.78	0.896	0.162297
SF3B1	7.32991e-06	-0.339303	0.576	0.766	0.166829
ABCA1	8.03311e-06	-0.310575	0.053	0.216	0.182833
NR4A1	8.27593e-06	-0.48479	0.545	0.721	0.18836
BEX3	8.44893e-06	-0.32214	0.356	0.581	0.192298
COL5A2	8.51667e-06	-0.364105	0.152	0.35	0.193839
SNCA	9.10516e-06	-0.329212	0.038	0.195	0.207233
P3H2	9.82481e-06	-0.357524	0.295	0.524	0.223613
MAPKBP1	1.02115e-05	-0.305095	0.144	0.336	0.232414
GHR	1.06584e-05	-0.258413	0.053	0.216	0.242586
FAM177A1	1.1399e-05	-0.321583	0.371	0.587	0.259441
C12orf57	1.14229e-05	-0.36577	0.591	0.772	0.259985
MT1E	1.24147e-05	-0.524533	0.523	0.709	0.282559
IRF1	1.24749e-05	-0.500543	0.386	0.603	0.283928
GNAQ	1.26982e-05	-0.354747	0.167	0.357	0.289011
DSG2	1.27716e-05	-0.334553	0.076	0.244	0.290681
FHL2	1.3423e-05	-0.340628	0.318	0.526	0.305507
RAB32	1.40129e-05	-0.274546	0.023	0.168	0.318934
PNISR	1.44978e-05	-0.402954	0.545	0.751	0.32997
SP100	1.49126e-05	-0.329357	0.212	0.405	0.33941
TRERF1	1.49793e-05	-0.265517	0.076	0.243	0.340929
ATXN1	1.682e-05	-0.348621	0.205	0.399	0.382823
ECRG4	1.6836e-05	-0.365987	0.189	0.382	0.383187
MET	1.70591e-05	-0.338078	0.129	0.307	0.388265
NCOR2	1.74818e-05	-0.363306	0.28	0.46	0.397887
MT-ND3	1.76788e-05	-0.409951	0.659	0.857	0.402369
ERF	1.76918e-05	-0.410256	0.311	0.521	0.402666
ATF3	1.80022e-05	-0.713668	0.682	0.796	0.409731
YAP1	1.83634e-05	-0.40462	0.439	0.592	0.417952
DLG5	1.88627e-05	-0.270509	0.189	0.386	0.429316
UBE2B	1.91002e-05	-0.388949	0.583	0.746	0.434721
ICA1	1.93734e-05	-0.252005	0.076	0.243	0.440938
MYO5A	2.01026e-05	-0.254823	0.053	0.213	0.457535
ITGA6	2.09048e-05	-0.357706	0.447	0.711	0.475793
KDSR	2.09148e-05	-0.402603	0.508	0.706	0.476022
RBPJ	2.14467e-05	-0.270504	0.333	0.537	0.488128
WNT7B	2.18908e-05	-0.375282	0.295	0.504	0.498236
DDX59	2.33134e-05	-0.304744	0.121	0.291	0.530612
VMP1	2.49702e-05	-0.380329	0.417	0.636	0.568321
SPATS2	2.51306e-05	-0.28941	0.303	0.527	0.571972
TCEAL4	2.52681e-05	-0.461253	0.576	0.703	0.575103
NDE1	2.56261e-05	-0.319121	0.212	0.399	0.583251
RGL2	2.6162e-05	-0.324225	0.205	0.383	0.595448
CCNI	2.64599e-05	-0.380421	0.727	0.85	0.602228
UGDH	2.67502e-05	-0.422405	0.205	0.393	0.608834
MT-ND1	2.73101e-05	-0.364889	0.606	0.822	0.621578
RNF7	2.78889e-05	-0.349521	0.5	0.688	0.634752
PNRC1	2.88746e-05	-0.309784	0.75	0.884	0.657187
RBBP8	2.92414e-05	-0.39628	0.258	0.449	0.665534
SNHG8	2.97842e-05	-0.450403	0.598	0.74	0.677889
TMSB4X	3.03786e-05	-0.462897	0.78	0.899	0.691417
GNG10	3.0909e-05	-0.307767	0.28	0.478	0.703488
TMEM237	3.13924e-05	-0.377754	0.379	0.563	0.714492
PPP1R18	3.15851e-05	-0.325324	0.25	0.45	0.718877
HSPA2	3.18762e-05	-0.433757	0.462	0.626	0.725502
HBP1	3.20568e-05	-0.292088	0.356	0.551	0.729613
LAMA5	3.22958e-05	-0.27066	0.152	0.337	0.735053
GLUL	3.28771e-05	-0.366842	0.583	0.766	0.748282
BFAR	3.4265e-05	-0.323554	0.227	0.423	0.779872
S100A6	3.52331e-05	-0.368328	0.583	0.812	0.801905
SYNPO2	3.53928e-05	-0.270332	0.091	0.259	0.805541
MT-ND4L	3.56678e-05	-0.383324	0.568	0.775	0.8118
MDFI	3.61661e-05	-0.287352	0.114	0.282	0.823141
SLC7A1	3.63948e-05	-0.384616	0.364	0.553	0.828346
FLNA	3.8286e-05	-0.347119	0.333	0.53	0.87139
SLC12A4	3.83209e-05	-0.291584	0.098	0.256	0.872185
SPON2	4.13863e-05	-0.414507	0.25	0.435	0.941952
MORF4L1	4.23273e-05	-0.334696	0.682	0.836	0.963368
EIF2AK2	4.28791e-05	-0.304165	0.189	0.381	0.975928
ITGA3	4.30723e-05	-0.414217	0.371	0.547	0.980326
TUSC1	4.38035e-05	-0.354868	0.295	0.473	0.996969
RAPGEF1	4.53007e-05	-0.291014	0.144	0.317	1
BLCAP	4.55196e-05	-0.456165	0.5	0.641	1
CIRBP	4.70409e-05	-0.385908	0.689	0.836	1
AC020916.1	4.89974e-05	-0.455464	0.568	0.731	1
RNF217	5.20353e-05	-0.30311	0.189	0.373	1
TAX1BP3	5.28745e-05	-0.357701	0.439	0.609	1
IL20RA	5.31588e-05	-0.324857	0.295	0.512	1
OTUD1	5.52953e-05	-0.495851	0.333	0.494	1
ZSWIM4	5.54399e-05	-0.381196	0.144	0.311	1
ZNF704	5.57151e-05	-0.287732	0.189	0.373	1
CKB	5.60484e-05	-0.462286	0.455	0.639	1
UBC	5.97093e-05	-0.463414	0.932	0.928	1
SUMO3	6.19084e-05	-0.28816	0.364	0.557	1
HOPX	6.33481e-05	-0.40691	0.644	0.791	1
IRF2BPL	6.35703e-05	-0.368506	0.417	0.613	1
ACKR3	6.36131e-05	-0.44096	0.083	0.236	1
ABCC3	6.48885e-05	-0.288326	0.098	0.252	1
NFAT5	6.68353e-05	-0.270406	0.265	0.464	1
YPEL3	6.8369e-05	-0.291864	0.371	0.551	1
TGFB1	6.93202e-05	-0.358749	0.121	0.28	1
LIMCH1	7.04133e-05	-0.270828	0.106	0.266	1
VAPA	7.25291e-05	-0.365249	0.652	0.81	1
CLK1	7.35527e-05	-0.340568	0.439	0.624	1
AKR1A1	7.37758e-05	-0.337308	0.364	0.544	1
NPC2	7.39212e-05	-0.400429	0.545	0.741	1
ISOC1	7.56928e-05	-0.328332	0.409	0.606	1
LPAR6	7.6734e-05	-0.326324	0.53	0.709	1
ECHDC2	8.30599e-05	-0.315806	0.22	0.389	1
IL6ST	8.54354e-05	-0.270527	0.258	0.451	1
CHD3	8.56802e-05	-0.325171	0.295	0.475	1
IFRD1	8.68756e-05	-0.376691	0.47	0.623	1
ITM2A	8.85069e-05	-0.307907	0.106	0.259	1
PSMB10	8.90922e-05	-0.263707	0.189	0.381	1
MBNL1	9.16984e-05	-0.370954	0.485	0.641	1
N4BP2L2	9.36699e-05	-0.314822	0.583	0.744	1
NFIC	9.42462e-05	-0.341379	0.583	0.757	1
CERS6	9.49776e-05	-0.358274	0.333	0.506	1
IGFBP5	9.50656e-05	-0.388301	0.205	0.381	1
TMEM158	9.80356e-05	-0.435493	0.167	0.317	1
SYNE2	9.96696e-05	-0.363208	0.538	0.74	1
TMEM263	0.000100123	-0.376954	0.212	0.368	1
EFHC1	0.000100693	-0.276914	0.152	0.32	1
RAB30	0.000100725	-0.293807	0.114	0.269	1
CDCP1	0.000104843	-0.304344	0.402	0.586	1
GAS5	0.000111708	-0.322853	0.652	0.822	1
DAPL1	0.000112219	-0.333605	0.689	0.779	1
NSA2	0.00011302	-0.349846	0.614	0.743	1
ZNF503	0.000113684	-0.300233	0.159	0.323	1
TSPAN4	0.000115967	-0.265609	0.106	0.26	1
OCIAD2	0.000119038	-0.265186	0.295	0.496	1
JUND	0.000120695	-0.360254	0.909	0.95	1
UBE2H	0.000120774	-0.309487	0.439	0.622	1
JUNB	0.000122931	-0.423952	0.886	0.935	1
TM2D1	0.000132817	-0.316332	0.364	0.535	1
LY6E	0.000134894	-0.351635	0.492	0.668	1
WNT10A	0.000139423	-0.280613	0.129	0.282	1
LITAF	0.000141433	-0.31609	0.242	0.42	1
DGKH	0.000141745	-0.350211	0.212	0.374	1
RASGEF1B	0.000142541	-0.35294	0.197	0.361	1
PTMS	0.000150194	-0.340475	0.606	0.816	1
EIF1B	0.000153305	-0.328952	0.53	0.709	1
GADD45A	0.000156711	-0.504931	0.455	0.629	1
TPBG	0.000157594	-0.304114	0.295	0.451	1
HRH1	0.000158995	-0.297666	0.106	0.252	1
ETFA	0.000160821	-0.349273	0.492	0.644	1
DCP2	0.000163616	-0.289638	0.189	0.356	1
IL20RB	0.000165173	-0.462876	0.523	0.634	1
EMP3	0.000165774	-0.432618	0.144	0.287	1
PSMB9	0.000166907	-0.271282	0.114	0.265	1
BCAM	0.000167286	-0.384979	0.167	0.323	1
BCL10	0.0001675	-0.436969	0.508	0.647	1
CD81	0.000171739	-0.326047	0.705	0.864	1
GAS6	0.000171875	-0.349753	0.561	0.741	1
CSRP1	0.000176675	-0.260362	0.28	0.464	1
UBXN6	0.000177502	-0.259875	0.227	0.4	1
FXR1	0.000180987	-0.265672	0.417	0.619	1
KCNJ2	0.000193972	-0.254896	0.121	0.275	1
TOR1AIP2	0.000194444	-0.3113	0.485	0.658	1
CERS2	0.000200699	-0.251323	0.167	0.323	1
GPX4	0.000204528	-0.296311	0.636	0.764	1
NAP1L1	0.000205721	-0.34302	0.674	0.836	1
IGFBP6	0.000216706	-0.620713	0.182	0.332	1
IRX2	0.000218997	-0.267484	0.538	0.715	1
SRSF5	0.00022013	-0.302134	0.598	0.781	1
MBNL2	0.000222987	-0.358489	0.379	0.512	1
ARRDC4	0.000223925	-0.319887	0.295	0.475	1
AOPEP	0.000237104	-0.283303	0.568	0.734	1
MXRA5	0.000270629	-0.266499	0.114	0.255	1
PPP1R10	0.000274252	-0.366618	0.379	0.537	1
PARD3B	0.000277051	-0.263374	0.121	0.26	1
BCL7A	0.000281042	-0.258091	0.242	0.405	1
PXDC1	0.000288883	-0.26975	0.212	0.361	1
LAPTM4B	0.000290916	-0.273048	0.432	0.634	1
ARHGEF10	0.000293485	-0.265609	0.106	0.246	1
SRPK2	0.000295843	-0.32571	0.424	0.582	1
MT-CYB	0.00029788	-0.317541	0.652	0.846	1
ADAMTS1	0.0003122	-0.542492	0.288	0.447	1
RAP1A	0.000313146	-0.303236	0.333	0.48	1
FOXP2	0.000316138	-0.271149	0.152	0.3	1
SEPTIN9	0.000320479	-0.274546	0.326	0.488	1
FERMT1	0.000320498	-0.325108	0.386	0.542	1
TPT1	0.00032607	-0.267085	1	0.978	1
FRMD4B	0.00032615	-0.34805	0.273	0.42	1
TRIQK	0.000331838	-0.259157	0.136	0.279	1
HSPA5	0.000333313	-0.505018	0.636	0.794	1
FAM49B	0.000335291	-0.325509	0.402	0.546	1
ANKRD16	0.000349013	-0.266473	0.114	0.248	1
RNF145	0.000349463	-0.303647	0.311	0.478	1
SNHG14	0.00036353	-0.264423	0.136	0.281	1
RSL24D1	0.000371797	-0.302549	0.606	0.81	1
LRRFIP1	0.000373416	-0.285249	0.606	0.752	1
LAMTOR1	0.000401656	-0.28556	0.424	0.572	1
LUC7L3	0.000407515	-0.3007	0.568	0.748	1
PJA2	0.000411143	-0.326149	0.379	0.531	1
PMEPA1	0.000421893	-0.418038	0.22	0.369	1
NCK2	0.000429848	-0.265299	0.356	0.517	1
PRNP	0.000435614	-0.270017	0.652	0.787	1
SP3	0.000436783	-0.256717	0.455	0.641	1
STK24	0.000438014	-0.323015	0.515	0.66	1
NOP53	0.000446465	-0.254657	0.659	0.832	1
CASP7	0.000450459	-0.294497	0.235	0.377	1
MBIP	0.000475212	-0.274488	0.303	0.454	1
STAG2	0.000477933	-0.303791	0.379	0.532	1
EGR1	0.000512917	-0.469989	0.811	0.845	1
MT-ND4	0.000536952	-0.289918	0.682	0.856	1
SOX4	0.000542631	-0.468247	0.439	0.591	1
KLF4	0.000542776	-0.292302	0.742	0.816	1
PHF3	0.000550957	-0.286427	0.402	0.587	1
CCNB1IP1	0.000554651	-0.255547	0.409	0.583	1
BDKRB1	0.000568439	-0.262265	0.098	0.23	1
EXPH5	0.00059274	-0.300819	0.462	0.622	1
PLK2	0.000615563	-0.562091	0.5	0.636	1
SERPINB7	0.000648071	-0.32145	0.091	0.211	1
FOSB	0.000655513	-0.436641	0.788	0.828	1
DDR1	0.000675592	-0.259827	0.5	0.653	1
IER3	0.000740863	-0.301992	0.659	0.84	1
MIR99AHG	0.000747341	-0.360048	0.424	0.563	1
CTDSPL	0.000773574	-0.295005	0.485	0.623	1
PRDX5	0.000804936	-0.293713	0.636	0.767	1
SPRY2	0.000806013	-0.322688	0.25	0.383	1
EIF3E	0.000811772	-0.297765	0.788	0.886	1
CIB1	0.00082876	-0.26308	0.402	0.546	1
IFITM2	0.000853886	-0.264023	0.121	0.255	1
PWWP2A	0.000877772	-0.264667	0.205	0.348	1
RDX	0.000890874	-0.31426	0.402	0.563	1
CCDC3	0.000893624	-0.291886	0.295	0.45	1
TSC22D3	0.000904738	-0.322486	0.242	0.393	1
MMP14	0.000911624	-0.285024	0.288	0.419	1
SERINC3	0.000919002	-0.258703	0.318	0.47	1
RNF169	0.000943633	-0.250408	0.189	0.33	1
TIPARP	0.000984133	-0.458886	0.508	0.623	1
LASP1	0.00098545	-0.315183	0.348	0.471	1
ZFP36	0.00098584	-0.441525	0.894	0.902	1
FKBP9	0.00105279	-0.278938	0.273	0.409	1
CHMP3	0.0010555	-0.258601	0.515	0.654	1
OGT	0.00105949	-0.25388	0.227	0.376	1
SGO2	0.00107199	-0.365014	0.023	0.114	1
CCNG1	0.00111129	-0.26945	0.424	0.583	1
PLA2R1	0.00111602	-0.25297	0.121	0.246	1
MED10	0.00115885	-0.280294	0.364	0.501	1
INTS6	0.00120187	-0.372625	0.492	0.655	1
TRIM56	0.00126873	-0.2825	0.28	0.425	1
BMP2	0.00130153	-0.48627	0.364	0.501	1
CALM2	0.0013041	-0.514558	0.689	0.864	1
IGFBP3	0.00130994	-0.793555	0.227	0.371	1
DNAJB4	0.00131317	-0.314043	0.28	0.427	1
PSAP	0.00131428	-0.272937	0.485	0.655	1
SNX1	0.00131843	-0.25766	0.273	0.418	1
FSCN1	0.00133642	-0.276974	0.47	0.667	1
SLC3A2	0.0013682	-0.343665	0.561	0.721	1
GCLC	0.0013804	-0.268904	0.258	0.389	1
ASPN	0.00142016	-0.323756	0.076	0.187	1
EGLN1	0.00144006	-0.276228	0.341	0.48	1
ODC1	0.00144439	-0.383577	0.409	0.561	1
G3BP2	0.00147591	-0.272979	0.402	0.537	1
SNAPC1	0.00151736	-0.312141	0.295	0.424	1
PKM	0.0015183	-0.279849	0.614	0.808	1
ARL6IP4	0.00153937	-0.254302	0.538	0.703	1
SH3BGRL	0.00164965	-0.272654	0.614	0.729	1
SQSTM1	0.00170455	-0.291122	0.561	0.706	1
ADIRF-AS1	0.00171372	-0.26136	0.197	0.322	1
CITED2	0.00172199	-0.433889	0.508	0.65	1
TTL	0.0018745	-0.267386	0.136	0.254	1
CSRNP1	0.00188614	-0.322988	0.462	0.567	1
PSME1	0.00190386	-0.254462	0.606	0.749	1
TNFRSF12A	0.00211712	-0.394808	0.356	0.485	1
RNPEP	0.00217657	-0.281061	0.333	0.475	1
SYTL1	0.00231768	-0.267313	0.455	0.596	1
ID4	0.00233875	-0.461367	0.258	0.378	1
MAP3K13	0.00234025	-0.298939	0.409	0.541	1
DDIT3	0.00237822	-0.391219	0.197	0.322	1
EID1	0.00242566	-0.259698	0.508	0.669	1
TBL1XR1	0.00244049	-0.261759	0.409	0.54	1
HLA-B	0.00248655	-0.305206	0.667	0.816	1
GADD45B	0.00252951	-0.366131	0.629	0.684	1
PRKAR1A	0.00255226	-0.272996	0.53	0.687	1
TUBB	0.00255403	-0.37568	0.652	0.843	1
CD99	0.00265966	-0.254331	0.576	0.733	1
PIAS1	0.002753	-0.271533	0.288	0.402	1
PNRC2	0.00281527	-0.282341	0.409	0.552	1
ARPC2	0.00283476	-0.260041	0.712	0.857	1
SNHG5	0.00297501	-0.314856	0.576	0.723	1
FAM210B	0.00302062	-0.252861	0.326	0.451	1
TES	0.00320609	-0.257959	0.28	0.413	1
SNRK	0.00323773	-0.272551	0.341	0.473	1
NUCKS1	0.00333235	-0.387555	0.667	0.828	1
PTPN2	0.00333788	-0.25333	0.394	0.54	1
ANAPC16	0.00365686	-0.253432	0.561	0.725	1
KITLG	0.00375044	-0.30462	0.295	0.429	1
PALMD	0.00378543	-0.274565	0.477	0.59	1
C12orf75	0.00392985	-0.337789	0.258	0.383	1
RNF227	0.00396273	-0.305825	0.311	0.439	1
MT-CO2	0.00398042	-0.257025	0.659	0.848	1
FOXQ1	0.00414581	-0.407646	0.455	0.553	1
EFNB1	0.00461782	-0.281363	0.424	0.544	1
ACTN4	0.00477815	-0.255518	0.636	0.767	1
SMARCAD1	0.00488053	-0.25011	0.227	0.336	1
FOS	0.00510049	-0.363513	0.932	0.949	1
CD63	0.00537457	-0.276459	0.538	0.693	1
CDHR1	0.00542325	-0.28127	0.28	0.397	1
SELENOP	0.00598809	-0.296794	0.644	0.785	1
NR4A2	0.00605428	-0.272036	0.205	0.33	1
BIRC3	0.00630092	-0.326459	0.098	0.193	1
CXCL2	0.00654642	-0.820467	0.068	0.157	1
JPT1	0.00762968	-0.337222	0.394	0.526	1
JUN	0.00777592	-0.310087	0.818	0.894	1
MLF2	0.00864678	-0.300233	0.538	0.637	1
FGFBP1	0.00903917	-0.287108	0.417	0.55	1
ADRB2	0.010668	-0.273266	0.485	0.614	1
GABPB1-AS1	0.0112646	-0.259114	0.515	0.66	1
SLC40A1	0.0132996	-0.253062	0.076	0.155	1
FBLN1	0.015742	-0.251608	0.242	0.347	1
ECT2	0.0174582	-0.347222	0.076	0.152	1
MIR222HG	0.0181203	-0.358909	0.288	0.387	1
SERPINE1	0.0192389	-0.272907	0.121	0.21	1
TYRP1	0.0254341	-0.380232	0.106	0.185	1
NR1D1	0.0352464	-0.262065	0.47	0.541	1
H2AFX	0.0398493	-0.361309	0.356	0.448	1
CKS1B	0.0423607	-0.265054	0.364	0.475	1
FCGRT	0.0655157	-0.251573	0.326	0.422	1
HMGN2	0.0729953	-0.304042	0.652	0.813	1
TRIM59	0.073817	-0.255725	0.159	0.223	1
HIST1H4C	0.103743	-0.800227	0.258	0.325	1
ZG16B	0.108786	-0.252567	0.189	0.245	1
ARL6IP1	0.110329	-0.6173	0.538	0.622	1
TUBA1B	0.111843	-0.370366	0.72	0.823	1
CDK1	0.123951	-0.71806	0.083	0.128	1
RACGAP1	0.137046	-0.323264	0.098	0.141	1
SOD2	0.137472	-0.268301	0.439	0.496	1
TOP2A	0.145917	-1.09676	0.091	0.131	1
HMGB2	0.156648	-0.813587	0.492	0.595	1
CKS2	0.185767	-0.478708	0.447	0.527	1
CKAP2	0.193658	-0.467199	0.28	0.331	1
TPX2	0.221706	-0.351387	0.152	0.107	1
CCNB1	0.23064	-0.6469	0.136	0.177	1
CD74	0.24326	-0.415422	0.068	0.101	1
MKI67	0.243269	-0.440714	0.136	0.097	1
LGMN	0.267882	-0.409134	0.152	0.193	1
UBE2S	0.2839	-0.454305	0.371	0.413	1
ANLN	0.363966	-0.575053	0.091	0.113	1
COL1A2	0.4011	-0.426357	0.333	0.381	1
BUB3	0.405313	-0.270275	0.515	0.577	1
COL1A1	0.441349	-0.325733	0.273	0.308	1
NUSAP1	0.445249	-0.736309	0.152	0.175	1
CCNB2	0.535208	-0.354573	0.136	0.113	1
ASPM	0.544968	-0.704755	0.129	0.106	1
KIF20B	0.59787	-0.396202	0.242	0.251	1
PRC1	0.622643	-0.442151	0.242	0.214	1
CENPF	0.636382	-0.387537	0.136	0.121	1
CDC20	0.696533	-0.406805	0.114	0.098	1
COL3A1	0.763673	-0.523599	0.364	0.363	1
PTTG1	0.825622	-0.338655	0.311	0.322	1
STMN1	0.860504	-0.505896	0.523	0.54	1
BIRC5	0.925157	-0.457831	0.129	0.127	1
KPNA2	0.930919	-0.367674	0.379	0.374	1

## Sheet: Table S2
Table S2: Genes upregulated in Transition KCs compared to Basal Cells
	p_val	avg_log2FC	pct.1	pct.2	p_val_adj
KRT1	6.32061e-58	3.01666	0.992	0.823	1.43857e-53
KRT10	1.13669e-54	2.55932	1	0.969	2.5871e-50
DMKN	3.44773e-33	2.22871	1	0.842	7.84704e-29
ZNF750	6.30199e-32	0.833664	0.386	0.056	1.43433e-27
NECTIN4	3.74767e-31	1.00556	0.515	0.114	8.5297e-27
KRTDAP	1.26336e-28	2.84915	0.879	0.653	2.8754e-24
CHP2	2.98485e-28	0.720829	0.447	0.092	6.79353e-24
SBSN	3.35937e-28	1.94045	0.644	0.229	7.64593e-24
RHOV	4.54858e-27	0.899346	0.447	0.101	1.03526e-22
HES2	7.47564e-26	0.770846	0.379	0.072	1.70145e-21
NOTCH3	1.77566e-24	0.559459	0.356	0.062	4.04139e-20
KCNK7	4.13342e-24	0.621354	0.364	0.07	9.40766e-20
THBD	2.40242e-23	1.06481	0.447	0.116	5.46791e-19
CRABP2	3.31959e-23	1.16957	0.591	0.22	7.55538e-19
CALML5	4.83008e-22	1.76454	0.644	0.294	1.09933e-17
LYPD3	5.95243e-21	1.86307	0.636	0.285	1.35477e-16
PTGS1	3.69799e-19	0.50519	0.265	0.045	8.41662e-15
FABP5	1.78757e-18	1.78143	0.803	0.577	4.0685e-14
LY6G6C	2.14035e-18	0.430745	0.25	0.041	4.87143e-14
MAL2	7.60226e-18	1.07956	0.576	0.26	1.73028e-13
ANO1	8.7836e-17	0.417624	0.318	0.075	1.99915e-12
ESPN	1.03145e-15	0.306834	0.235	0.044	2.34758e-11
CASP14	3.10962e-15	0.419957	0.273	0.061	7.0775e-11
GRHL1	2.63547e-14	0.608149	0.394	0.133	5.99833e-10
LRATD1	9.76387e-14	0.559927	0.409	0.142	2.22226e-09
HES4	1.48954e-13	0.618108	0.348	0.111	3.39019e-09
HS3ST6	7.86771e-13	0.268885	0.159	0.024	1.79069e-08
NRARP	1.13984e-12	1.47146	0.773	0.571	2.59428e-08
SULT2B1	1.20156e-12	0.481914	0.174	0.03	2.73475e-08
EPHX3	2.40598e-12	0.310725	0.152	0.022	5.476e-08
GRHL3	2.42629e-12	0.30027	0.167	0.027	5.52225e-08
CDKN2B	2.43933e-12	0.326299	0.144	0.02	5.55191e-08
A2ML1	7.73774e-12	0.319495	0.121	0.014	1.76111e-07
LY6D	8.87982e-12	1.8313	0.864	0.785	2.02105e-07
KRT13	1.48042e-11	0.827534	0.242	0.067	3.36944e-07
DEFB1	2.60288e-11	1.00975	0.508	0.255	5.92415e-07
TRIM16	3.67457e-11	0.554035	0.402	0.168	8.36332e-07
CD24	4.83355e-11	1.00802	0.379	0.144	1.10012e-06
KRT77	7.52019e-11	0.302112	0.106	0.011	1.71159e-06
CLDN1	2.29088e-10	0.813991	0.629	0.354	5.21405e-06
CEBPA	2.78867e-10	0.930889	0.606	0.376	6.34702e-06
BARX2	4.19871e-10	0.509879	0.348	0.136	9.55625e-06
DSC1	1.44553e-09	0.479801	0.25	0.08	3.29002e-05
METRNL	1.9446e-09	0.556486	0.242	0.076	4.4259e-05
SCEL	2.10791e-09	0.365649	0.25	0.08	4.7976e-05
BBOX1	4.21045e-09	0.319648	0.265	0.09	9.58298e-05
PLEKHN1	6.03631e-09	0.330433	0.265	0.093	0.000137386
EMP2	8.63243e-09	1.08502	0.712	0.632	0.000196474
NMU	9.47323e-09	0.408771	0.515	0.284	0.000215611
APOE	1.34106e-08	0.993255	0.545	0.348	0.000305226
PHLDA2	2.03431e-08	1.29854	0.583	0.379	0.000463008
GLTP	2.28346e-08	1.20677	0.773	0.716	0.000519715
CLDN4	3.56267e-08	1.22245	0.303	0.126	0.000810865
LRMP	9.28282e-08	0.472392	0.326	0.15	0.00211277
CCND1	1.23084e-07	1.19821	0.583	0.454	0.00280138
PKP1	1.28552e-07	0.708007	0.742	0.623	0.00292585
AC073210.3	1.49028e-07	0.307231	0.121	0.026	0.00339188
RAB11FIP1	4.02955e-07	0.402363	0.318	0.147	0.00917127
DBNDD2	4.17015e-07	0.263401	0.326	0.148	0.00949127
KRT6A	4.35875e-07	1.96604	0.417	0.251	0.0099205
DSG1	8.26973e-07	1.02988	0.871	0.751	0.0188219
SGPP2	8.68137e-07	0.301803	0.28	0.119	0.0197588
NECTIN1	1.7594e-06	0.483882	0.492	0.317	0.040044
GATM	1.88777e-06	0.660765	0.477	0.307	0.0429656
RBP1	3.48034e-06	0.297261	0.182	0.063	0.0792125
PTGES	3.9088e-06	0.278224	0.212	0.083	0.0889644
NSG1	7.70521e-06	0.529906	0.576	0.428	0.175371
FABP7	8.76555e-06	0.855337	0.758	0.663	0.199504
S100A8	1.37391e-05	0.749262	0.174	0.067	0.312702
ID3	1.42095e-05	0.570638	0.523	0.351	0.323409
CLUH	1.63867e-05	0.262165	0.394	0.225	0.372962
SRD5A3	2.65059e-05	0.278999	0.356	0.199	0.603273
LGALS7B	4.58402e-05	0.969228	0.917	0.859	1
PLD1	4.98926e-05	0.303775	0.22	0.101	1
CLDN7	5.02392e-05	0.253021	0.152	0.056	1
PGM2	6.06564e-05	0.384265	0.386	0.238	1
HES1	6.07993e-05	0.980622	0.614	0.506	1
TMEM40	6.26348e-05	0.500797	0.265	0.138	1
RALGPS2	6.48526e-05	0.267945	0.28	0.148	1
MUC15	6.59546e-05	0.47848	0.432	0.289	1
CLCA4	9.38359e-05	0.281299	0.121	0.041	1
DHCR24	0.000120703	0.309752	0.409	0.26	1
MT1X	0.000183925	0.921033	0.795	0.811	1
S100A14	0.000190828	0.879573	0.871	0.827	1
CYB5A	0.000255298	0.487716	0.485	0.356	1
SOSTDC1	0.000305452	0.596554	0.22	0.111	1
KRT16	0.000314482	1.30848	0.402	0.276	1
GSTA4	0.000370149	0.5535	0.598	0.478	1
KLK1	0.000370562	0.253383	0.189	0.088	1
PIM1	0.000480502	0.41638	0.485	0.357	1
DSP	0.0005588	0.95401	0.924	0.863	1
MSMO1	0.000584099	0.464398	0.326	0.203	1
ALDH2	0.000715796	0.442573	0.53	0.438	1
SPINK5	0.000797536	0.891083	0.258	0.412	1
TMEM154	0.000868902	0.404012	0.538	0.428	1
PHGDH	0.00108994	0.440237	0.652	0.562	1
KRT17	0.00109449	0.352372	0.28	0.432	1
TMEM45A	0.00114816	1.36546	0.485	0.389	1
KLF8	0.00116087	0.259855	0.242	0.144	1
SPRR1B	0.00133246	0.822023	0.152	0.071	1
DYNLL1	0.00154476	0.63957	0.803	0.85	1
ATOX1	0.00174213	0.283513	0.432	0.312	1
TMEM147	0.00189194	0.307852	0.439	0.335	1
JUP	0.00208837	0.517634	0.765	0.731	1
CSTA	0.00213113	0.392161	0.53	0.428	1
SH3GLB2	0.00227694	0.355001	0.424	0.312	1
CSTB	0.0026249	0.7549	0.735	0.729	1
LETM1	0.00267804	0.338059	0.439	0.357	1
DBI	0.00302917	0.634492	0.765	0.736	1
VSNL1	0.00334639	0.446319	0.485	0.4	1
LGALS7	0.00362682	0.710218	0.75	0.785	1
RAB25	0.00379324	0.542527	0.53	0.465	1
GGCT	0.00418581	0.468644	0.576	0.51	1
PLPP2	0.00512735	0.281971	0.288	0.197	1
EGR3	0.00562899	0.309091	0.265	0.167	1
ATP2B4	0.00602371	0.30993	0.386	0.296	1
IDH2	0.00620788	0.308595	0.455	0.369	1
SRM	0.00634537	0.387379	0.439	0.346	1
HNRNPAB	0.00705006	0.588912	0.659	0.659	1
PERP	0.00843018	0.630608	1	0.94	1
IRX3	0.00864506	0.358487	0.523	0.442	1
ANKRD9	0.00931711	0.426428	0.364	0.284	1
UNG	0.00992531	0.31453	0.364	0.277	1
PEF1	0.00996132	0.264103	0.485	0.392	1
ITPRIP	0.0121399	0.323005	0.455	0.377	1
CDC42EP1	0.0122466	0.262343	0.432	0.331	1
H19	0.0123643	0.881841	0.598	0.561	1
SLPI	0.0131043	0.348794	0.212	0.134	1
ERBB3	0.0131427	0.268412	0.318	0.238	1
SLC9A3R1	0.0134015	0.276548	0.311	0.228	1
GSTP1	0.0137133	0.580246	0.841	0.893	1
PSMB3	0.0145077	0.307155	0.644	0.638	1
MRPL4	0.0145536	0.36432	0.568	0.493	1
CHCHD10	0.0145764	0.296916	0.28	0.192	1
EEF1E1	0.0161302	0.255059	0.409	0.33	1
GIPC1	0.0178584	0.358089	0.568	0.537	1
EIF3J	0.0181952	0.400327	0.606	0.597	1
DSC3	0.0241665	0.486174	0.856	0.822	1
NCBP2AS2	0.0244819	0.270566	0.371	0.301	1
SPPL3	0.027223	0.329381	0.545	0.5	1
SLC25A5	0.0276768	0.568077	0.78	0.794	1
TMEM256	0.0288668	0.300185	0.424	0.347	1
OVOL1	0.0298652	0.853113	0.348	0.3	1
CA2	0.0306755	0.479757	0.455	0.392	1
TMEM141	0.0319237	0.256644	0.386	0.32	1
DDX52	0.0322671	0.261489	0.409	0.332	1
SNHG3	0.0356839	0.500306	0.47	0.438	1
H1F0	0.0376579	0.352101	0.47	0.419	1
MYCBP2	0.0380994	0.415232	0.576	0.524	1
ENSA	0.0411643	0.380607	0.674	0.756	1
LAD1	0.0426398	0.382776	0.621	0.644	1
SDC1	0.0451896	0.444708	0.682	0.677	1
ALYREF	0.0469799	0.261522	0.538	0.524	1
CALML3	0.0508666	0.4799	0.462	0.387	1
PDZK1IP1	0.0670515	0.250452	0.182	0.129	1
GPI	0.0680625	0.252336	0.371	0.302	1
TENT5B	0.0699991	0.255411	0.47	0.429	1
ATP5MD	0.0719333	0.289185	0.644	0.659	1
RAPGEFL1	0.0722438	0.368498	0.402	0.364	1
TACSTD2	0.073354	0.813183	0.902	0.815	1
EIF5A	0.0737317	0.444122	0.75	0.821	1
S100A16	0.0841237	0.538815	0.727	0.806	1
TPD52	0.0915659	0.252173	0.591	0.568	1
PSMB6	0.0953028	0.266965	0.576	0.58	1
ATL2	0.101599	0.299996	0.417	0.384	1
COX7B	0.104626	0.381425	0.659	0.734	1
GJA1	0.105297	0.323106	0.682	0.669	1
MCM6	0.109958	0.256925	0.167	0.122	1
EIF3B	0.117006	0.306605	0.614	0.641	1
NOLC1	0.119815	0.296151	0.447	0.42	1
C1QBP	0.128223	0.312474	0.629	0.652	1
PPL	0.135331	0.327697	0.394	0.367	1
MCMBP	0.13687	0.256283	0.356	0.335	1
HMGCR	0.146931	0.288356	0.348	0.297	1
PRELID1	0.16619	0.271267	0.606	0.616	1
CLEC2B	0.169304	0.291336	0.591	0.562	1
HSPB1	0.175246	0.344828	0.932	0.922	1
DEGS1	0.180229	0.417819	0.811	0.817	1
BHLHE40	0.18387	0.435827	0.47	0.453	1
SEC61B	0.184844	0.27623	0.636	0.693	1
NHP2	0.186572	0.342689	0.568	0.59	1
TRAP1	0.190805	0.281652	0.455	0.461	1
CDKN1A	0.193461	0.274082	0.606	0.568	1
RAB5IF	0.202237	0.254079	0.538	0.516	1
HEBP2	0.223511	0.350255	0.667	0.701	1
ATP5ME	0.225671	0.386063	0.636	0.781	1
TUBA4A	0.226512	0.373548	0.652	0.611	1
DUSP2	0.228952	0.519659	0.348	0.322	1
ATP5MC1	0.242657	0.29904	0.553	0.608	1
HMGCS1	0.243504	0.510177	0.53	0.509	1
FDFT1	0.248659	0.323328	0.364	0.362	1
SLBP	0.273428	0.293635	0.485	0.495	1
PPP1R14C	0.273956	0.272503	0.439	0.434	1
VDAC1	0.283278	0.335178	0.659	0.735	1
TECR	0.283408	0.307802	0.606	0.662	1
TOMM5	0.311492	0.271835	0.591	0.636	1
SRSF2	0.326761	0.31193	0.614	0.785	1
RPS17	0.336687	0.288376	0.826	0.868	1
CYC1	0.363614	0.313645	0.553	0.602	1
S100A11	0.365563	0.423028	0.886	0.923	1
EIF4G1	0.366002	0.261453	0.53	0.556	1
AQP3	0.367546	0.458319	0.871	0.868	1
ATP5MC3	0.371716	0.337143	0.659	0.808	1
TRIM29	0.405839	0.349141	0.659	0.699	1
MCM7	0.447016	0.257309	0.356	0.358	1
CYCS	0.481707	0.448568	0.636	0.724	1
ACTG1	0.487208	0.257481	0.947	0.96	1
KCNQ1OT1	0.539492	0.395421	0.326	0.326	1
COX6A1	0.546573	0.262614	0.659	0.791	1
TUBB2A	0.580838	0.411883	0.598	0.618	1
TAGLN	0.607639	0.514373	0.098	0.116	1
ZFP36L1	0.612332	0.289329	0.78	0.867	1
NOP58	0.638442	0.256326	0.477	0.519	1
P4HB	0.700847	0.26012	0.629	0.734	1
PCNA	0.705256	0.317307	0.5	0.546	1
PPDPF	0.783687	0.345845	0.833	0.846	1
ABHD5	0.81376	0.303356	0.462	0.475	1
PGAM1	0.850237	0.255138	0.561	0.637	1
PFDN2	0.877324	0.272673	0.553	0.665	1
DUT	0.909916	0.272606	0.621	0.665	1
ACTA2	0.960166	0.44796	0.106	0.107	1
MCM3	0.961768	0.252029	0.303	0.311	1
EIF4A1	0.997223	0.259186	0.795	0.874	1

## Sheet: Table S3
Table S3: Genes downregulated in Differentiated KCs compared to Transition KCs
	p_val	avg_log2FC	pct.1	pct.2	p_val_adj
ITGB4	1.45e-25	-0.570742	0.043	0.288	3.3e-21
LAMB3	1.08e-20	-0.518972	0.049	0.273	2.47e-16
PBK	5.17e-20	-0.253546	0.004	0.114	1.18e-15
ECRG4	1.2e-19	-0.514796	0.022	0.189	2.74e-15
COL17A1	4.57e-19	-1.84352	0.199	0.5	1.04e-14
IGFBP6	1.02e-16	-0.434584	0.025	0.182	2.32e-12
DKK3	1.28e-16	-0.28634	0.035	0.212	2.92e-12
ASS1	1.29e-15	-0.770653	0.09	0.318	2.93e-11
ASPM	1.74e-15	-0.416199	0.012	0.129	3.96e-11
RRM2	2.1e-15	-0.285437	0.012	0.129	4.78e-11
COL18A1	3.9e-15	-0.644998	0.102	0.333	8.88e-11
CDH13	5.95e-15	-0.386875	0.042	0.212	1.35e-10
MKI67	6.74e-15	-0.386067	0.015	0.136	1.53e-10
MAD2L1	1.88e-14	-0.520672	0.082	0.295	4.27e-10
THBS2	3.24e-14	-0.365275	0.043	0.212	7.38e-10
UHRF1	2.27e-13	-0.287058	0.011	0.114	5.17e-09
TYMS	2.52e-13	-0.405639	0.02	0.144	5.74e-09
CAPN2	4.44e-13	-0.380938	0.048	0.212	1.01e-08
S100A2	6.26e-13	-2.19319	0.378	0.621	1.42e-08
KRT6A	1.22e-12	-2.20032	0.175	0.417	2.77e-08
CCNB2	9.38e-12	-0.288662	0.021	0.136	2.13e-07
PTGS2	2.64e-11	-0.266485	0.017	0.121	6.02e-07
EFEMP1	3.55e-11	-0.283346	0.038	0.174	8.09e-07
LAMB4	3.68e-11	-0.347496	0.048	0.197	8.38e-07
MATN2	4.17e-11	-0.303263	0.028	0.152	9.49e-07
KRT14	9.39e-11	-2.41355	0.852	0.917	2.14e-06
ZNF704	1.77e-10	-0.286686	0.047	0.189	4.03e-06
CENPF	1.99e-10	-0.859644	0.025	0.136	4.54e-06
CCN1	3.13e-10	-1.29191	0.177	0.386	7.13e-06
COL7A1	3.32e-10	-0.752582	0.182	0.394	7.55e-06
STMN1	1.08e-09	-0.88845	0.292	0.523	2.45e-05
ACTN1	1.18e-09	-0.46967	0.076	0.242	2.68e-05
SULT1E1	1.63e-09	-0.716193	0.144	0.333	3.7e-05
POSTN	1.83e-09	-0.422044	0.064	0.212	4.17e-05
PCLAF	4.1e-09	-0.587429	0.035	0.152	9.34e-05
BIRC5	4.53e-09	-0.364997	0.026	0.129	0.00010302
KRT5	7.61e-09	-1.97522	0.72	0.795	0.00017323
FOXC1	3.55e-08	-0.495721	0.071	0.212	0.00080864
ITGA3	7.52e-08	-0.439855	0.186	0.371	0.00171252
SESN3	8.75e-08	-0.372873	0.098	0.25	0.00199054
TIMP1	1.16e-07	-0.299409	0.05	0.167	0.00263557
CENPW	1.6e-07	-0.308094	0.085	0.227	0.00363054
CAV1	2.37e-07	-0.949413	0.365	0.523	0.00539011
GINS2	4.48e-07	-0.277243	0.045	0.152	0.0102054
CARD10	7.78e-07	-0.272184	0.099	0.242	0.0177156
S100A6	9.8e-07	-1.17632	0.458	0.583	0.0222979
DST	1.22e-06	-1.49321	0.43	0.553	0.0278666
KRT18	1.26e-06	-0.415195	0.163	0.333	0.0285671
MCM2	1.28e-06	-0.250564	0.044	0.144	0.0290487
KRT15	1.33e-06	-1.74241	0.592	0.72	0.0302531
CENPK	2.09e-06	-0.267661	0.029	0.114	0.0476227
PDGFA	3.77e-06	-0.269323	0.063	0.174	0.0858925
ANP32A	4.07e-06	-0.33555	0.161	0.311	0.0925959
P3H2	4.71e-06	-0.40751	0.152	0.295	0.107237
C1R	5.21e-06	-0.260825	0.083	0.205	0.118565
ARL4C	1.79e-05	-0.412266	0.202	0.356	0.406534
ITGA6	2.89e-05	-0.734558	0.334	0.447	0.656887
MCM5	3.46e-05	-0.378097	0.128	0.258	0.787252
LMNB1	3.51e-05	-0.325214	0.098	0.212	0.79774
SEMA3C	4.31e-05	-0.266047	0.062	0.159	0.979887
APOBEC3C	4.69e-05	-0.285226	0.125	0.25	1
FLNA	8.01e-05	-0.358959	0.201	0.333	1
IFITM3	9.59e-05	-0.431879	0.261	0.394	1
SERPINH1	0.00012734	-0.33616	0.137	0.25	1
SAT1	0.00012797	-0.680699	0.231	0.371	1
SMC2	0.0001313	-0.381597	0.175	0.303	1
LAPTM4B	0.00013714	-0.489623	0.316	0.432	1
CCDC3	0.00014807	-0.355937	0.172	0.295	1
SLC7A5	0.00015379	-0.279657	0.14	0.258	1
ITGB1	0.00018055	-0.638321	0.475	0.553	1
TPM2	0.00020563	-0.389336	0.083	0.182	1
CCNB1	0.0002123	-0.320215	0.055	0.136	1
ANTXR1	0.00027618	-0.264344	0.11	0.212	1
BGN	0.00036559	-0.314781	0.094	0.189	1
NUSAP1	0.0004452	-0.301221	0.068	0.152	1
ATAD5	0.00050109	-0.291425	0.063	0.144	1
LY6E	0.00050961	-0.546174	0.391	0.492	1
SMS	0.00051702	-0.335249	0.302	0.424	1
PALLD	0.00055616	-0.377488	0.161	0.273	1
LIMA1	0.00075893	-0.847365	0.426	0.485	1
KITLG	0.00100451	-0.258659	0.187	0.295	1
APCDD1	0.00104854	-0.601489	0.44	0.538	1
GOLIM4	0.00113453	-0.434787	0.291	0.394	1
DSC2	0.00118981	-0.504101	0.326	0.417	1
KRT16	0.0013029	-0.578386	0.278	0.402	1
MCM6	0.001378	-0.318689	0.084	0.167	1
CDT1	0.00163257	-0.28634	0.07	0.144	1
ATIC	0.00195056	-0.276361	0.189	0.288	1
SLC20A1	0.00214687	-0.47422	0.28	0.379	1
ZWINT	0.00216066	-0.299693	0.066	0.136	1
MCM3	0.00216369	-0.540858	0.202	0.303	1
MSN	0.0024045	-0.301953	0.294	0.409	1
SOCS3	0.00253843	-0.395192	0.291	0.402	1
CCND2	0.00292495	-0.462992	0.286	0.379	1
KRT13	0.00326711	-0.310787	0.15	0.242	1
LAMA3	0.00326814	-0.280898	0.143	0.235	1
PTTG1	0.00419866	-0.741702	0.218	0.311	1
EDN1	0.00498774	-0.515876	0.154	0.242	1
PLAUR	0.00542037	-0.314822	0.091	0.167	1
HELLS	0.00575207	-0.418878	0.106	0.182	1
KRT17	0.0065884	-1.84992	0.184	0.28	1
NR2F2	0.00732129	-0.350303	0.093	0.167	1
TGFBI	0.00797515	-0.283553	0.142	0.22	1
MCM7	0.00822132	-0.508479	0.28	0.356	1
HSPA2	0.00907905	-0.490117	0.384	0.462	1
IGFBP3	0.00935415	-0.525429	0.151	0.227	1
DCN	0.00962678	-0.595513	0.569	0.583	1
TNFRSF12A	0.00983252	-0.3328	0.26	0.356	1
CAVIN1	0.009861	-0.534689	0.574	0.591	1
TM4SF1	0.0110451	-0.330623	0.165	0.25	1
PCNA	0.0121475	-0.736083	0.445	0.5	1
CXCL14	0.0131421	-1.08513	0.674	0.652	1
ABRACL	0.0142408	-0.266284	0.347	0.424	1
TYMP	0.0148135	-0.312954	0.243	0.333	1
AJUBA	0.0166606	-0.263999	0.234	0.311	1
VSNL1	0.0175137	-0.373754	0.413	0.485	1
CCL2	0.0176951	-0.575262	0.073	0.129	1
TAX1BP3	0.0184046	-0.316087	0.371	0.439	1
TP53AIP1	0.0222274	-0.263029	0.268	0.341	1
ZNF367	0.02273	-0.270325	0.101	0.159	1
ODC1	0.0230322	-0.309233	0.329	0.409	1
ADIRF	0.0258444	-0.41584	0.212	0.288	1
IRF1	0.0263701	-0.455799	0.325	0.386	1
TMPO	0.0266438	-0.276738	0.263	0.333	1
MT2A	0.0267559	-0.597229	0.642	0.636	1
IER5L	0.0301855	-0.297848	0.258	0.341	1
CCNB1IP1	0.0347962	-0.271044	0.343	0.409	1
RRM1	0.0365032	-0.325969	0.435	0.5	1
FTH1	0.0414873	-0.45016	0.79	0.788	1
SMC4	0.0419869	-0.261555	0.251	0.318	1
TCF7	0.0419882	-0.31509	0.241	0.311	1
MYADM	0.0424932	-0.457131	0.365	0.417	1
CAV2	0.0507769	-0.42545	0.51	0.515	1
ADAMTS1	0.0554753	-0.505705	0.226	0.288	1
CDCA7	0.0599971	-0.287798	0.165	0.22	1
LSP1	0.0605429	-0.305361	0.337	0.394	1
PRXL2A	0.0652788	-0.528	0.715	0.659	1
ITGA2	0.066174	-0.457604	0.378	0.417	1
HES4	0.0662384	-0.32658	0.288	0.348	1
TXNDC17	0.0681136	-0.318799	0.544	0.545	1
GSTO1	0.0746945	-0.265794	0.364	0.409	1
PRDX3	0.0768462	-0.297142	0.462	0.477	1
SPARC	0.0861268	-0.328968	0.215	0.265	1
CKS1B	0.0866544	-0.260592	0.313	0.364	1
NCOA7	0.0871966	-0.509479	0.414	0.455	1
DSG3	0.0959235	-0.306054	0.554	0.561	1
FOXP1	0.0981803	-0.280929	0.395	0.447	1
HSPH1	0.100996	-0.259185	0.301	0.341	1
HMGN2	0.10287	-0.508149	0.709	0.652	1
RANBP1	0.104599	-0.292449	0.645	0.636	1
BSG	0.106341	-0.330999	0.589	0.606	1
CBX3	0.106938	-0.335996	0.556	0.568	1
IGFBP2	0.115963	-0.31434	0.391	0.409	1
EMP1	0.129838	-0.271326	0.851	0.674	1
DDIT4	0.131086	-0.404383	0.439	0.455	1
UQCRC1	0.138287	-0.284609	0.554	0.553	1
CDK2AP1	0.148223	-0.287862	0.542	0.53	1
GADD45A	0.155443	-0.57847	0.443	0.455	1
TXNIP	0.156104	-0.398996	0.59	0.621	1
HPRT1	0.179227	-0.274093	0.333	0.356	1
NFIB	0.184881	-0.355597	0.525	0.523	1
TKT	0.192851	-0.354509	0.644	0.591	1
H2AFZ	0.20399	-0.614775	0.731	0.667	1
PLIN2	0.21023	-0.390253	0.339	0.379	1
TLE5	0.223342	-0.297709	0.617	0.614	1
IER3	0.240136	-0.571858	0.717	0.659	1
ANP32B	0.262149	-0.272601	0.709	0.697	1
PARK7	0.272609	-0.31204	0.561	0.53	1
TNS4	0.275451	-0.32502	0.451	0.455	1
HMGB2	0.285322	-0.38459	0.512	0.492	1
SINHCAF	0.290407	-0.251236	0.529	0.515	1
TIMP3	0.297652	-0.529674	0.283	0.311	1
ENO1	0.306227	-0.460774	0.779	0.674	1
PKM	0.326128	-0.399332	0.716	0.614	1
DEK	0.32676	-0.385076	0.653	0.621	1
RND3	0.341608	-0.623857	0.599	0.545	1
SOSTDC1	0.350694	-0.55613	0.194	0.22	1
ATP1B3	0.361436	-0.376949	0.791	0.682	1
S100A10	0.376625	-0.359868	0.84	0.78	1
TUBA1B	0.380579	-0.526516	0.738	0.72	1
GLUL	0.398725	-0.280488	0.599	0.583	1
HMGB1	0.403061	-0.396631	0.889	0.848	1
IGFBP5	0.411943	-0.306057	0.185	0.205	1
SYT8	0.412097	-0.289305	0.452	0.439	1
MCL1	0.416898	-0.466977	0.745	0.674	1
HSP90AA1	0.462585	-0.26822	0.859	0.795	1
ACTB	0.471275	-0.405156	0.969	0.932	1
BMP2	0.486964	-0.386826	0.353	0.364	1
CD59	0.501352	-0.271067	0.524	0.485	1
MIR205HG	0.538684	-0.360221	0.79	0.689	1
GADD45B	0.577118	-0.299648	0.65	0.629	1
VIM	0.57803	-0.493091	0.304	0.273	1
WNT3	0.580358	-0.27455	0.43	0.402	1
TMSB10	0.607471	-0.261968	0.823	0.773	1
NR4A1	0.609554	-0.398682	0.57	0.545	1
JUN	0.639669	-0.525936	0.887	0.818	1
TPM1	0.650773	-0.357146	0.37	0.364	1
GAPDH	0.701255	-0.26075	0.843	0.765	1
PTMS	0.7051	-0.391647	0.708	0.606	1
HINT1	0.707678	-0.293208	0.827	0.72	1
DUT	0.719088	-0.405009	0.635	0.621	1
PDLIM1	0.740909	-0.326022	0.686	0.606	1
NAP1L1	0.750199	-0.282512	0.759	0.674	1
TMSB4X	0.780311	-0.293327	0.837	0.78	1
SERPINB2	0.804278	-0.615236	0.612	0.553	1
GNAS	0.828933	-0.300972	0.84	0.667	1
HSP90B1	0.894513	-0.26731	0.729	0.659	1
ACTA2	0.914167	-0.294993	0.105	0.106	1
RAD21	0.9296	-0.262228	0.556	0.47	1
FOS	0.966561	-0.325907	0.962	0.932	1
TAGLN	0.9897	-0.505942	0.101	0.098	1
ATF3	0.995373	-0.541406	0.765	0.682	1

## Sheet: Table S4
Table S4: Genes upregulated in Differentiated KCs compared to Transition KCs
	p_val	avg_log2FC	pct.1	pct.2	p_val_adj
KRT1	3.80225e-22	1.41998	1	0.992	8.65392e-18
KRTDAP	2.2989e-20	2.23896	0.986	0.879	5.23229e-16
KRT10	1.95074e-16	1.2404	1	1	4.43989e-12
FABP7	1.03259e-11	1.7616	0.889	0.758	2.35016e-07
SBSN	3.22277e-11	1.93753	0.79	0.644	7.33502e-07
THEM5	3.66017e-11	1.11417	0.455	0.174	8.33054e-07
GJA1	3.86836e-11	0.864485	0.878	0.682	8.80438e-07
DMKN	7.05719e-11	1.08086	0.995	1	1.60622e-06
TMEM40	7.68179e-11	0.757941	0.559	0.265	1.74837e-06
METRNL	1.00271e-10	1.00188	0.533	0.242	2.28216e-06
CDHR1	1.78811e-10	0.610825	0.57	0.28	4.06974e-06
PYCARD	1.9995e-10	0.84605	0.737	0.561	4.55086e-06
SULT2B1	3.41676e-10	1.20408	0.462	0.174	7.77655e-06
AADACL2	4.48275e-10	0.863699	0.417	0.144	1.02027e-05
LGALS7B	4.96808e-10	1.04273	0.959	0.917	1.13073e-05
LYPD3	7.73587e-10	1.30616	0.816	0.636	1.76068e-05
CALML5	1.24489e-09	1.69171	0.838	0.644	2.83337e-05
GSTA4	1.54326e-09	0.805921	0.746	0.598	3.51247e-05
DSC1	1.73988e-09	1.38906	0.498	0.25	3.95997e-05
CHP2	2.14958e-09	0.682486	0.677	0.447	4.89243e-05
TMEM154	3.14442e-09	0.658482	0.749	0.538	7.1567e-05
RORA	3.18859e-09	0.867135	0.786	0.591	7.25724e-05
GSTA3	3.93398e-09	0.479207	0.296	0.053	8.95374e-05
PTGS1	4.56421e-09	0.636003	0.537	0.265	0.000103881
NECTIN4	5.23726e-09	0.918581	0.696	0.515	0.0001192
TMEM45A	5.25403e-09	1.47354	0.688	0.485	0.000119582
PRSS3	6.94224e-09	0.532864	0.247	0.023	0.000158005
CD24	7.14997e-09	0.961189	0.586	0.379	0.000162733
PLPP2	7.66877e-09	0.559009	0.567	0.288	0.000174541
DSG1	1.0447e-08	0.686971	0.956	0.871	0.000237774
MUC15	1.69697e-08	0.735936	0.649	0.432	0.000386229
COBL	2.36013e-08	0.447572	0.411	0.159	0.000537166
CASP14	2.36375e-08	1.16254	0.494	0.273	0.000537988
LRMP	2.77762e-08	0.803366	0.564	0.326	0.000632186
CLDN1	4.9546e-08	0.59979	0.78	0.629	0.00112767
DEFB1	6.96615e-08	0.475939	0.703	0.508	0.0015855
CLIP1	7.00872e-08	0.76253	0.612	0.394	0.00159518
CALML3	7.19733e-08	0.475408	0.69	0.462	0.00163811
CEBPA	7.5844e-08	0.843511	0.757	0.606	0.00172621
TMEM79	9.43898e-08	0.653539	0.634	0.409	0.00214831
BICDL2	9.82173e-08	0.563323	0.328	0.098	0.00223542
AADAC	1.21047e-07	1.0309	0.304	0.091	0.00275504
HS3ST6	1.24601e-07	0.471321	0.386	0.159	0.00283593
PLA2G4F	2.11478e-07	0.394726	0.42	0.189	0.00481324
CLEC2B	2.49108e-07	0.693644	0.729	0.591	0.00566969
DSP	3.13673e-07	0.660764	0.983	0.924	0.0071392
EPHB6	4.48555e-07	0.808135	0.675	0.53	0.0102091
RDH12	4.58757e-07	0.662922	0.275	0.076	0.0104413
AC073210.3	4.5985e-07	0.483066	0.34	0.121	0.0104662
YPEL3	4.97335e-07	0.480878	0.586	0.371	0.0113193
CTNNBIP1	5.08836e-07	0.686643	0.717	0.545	0.0115811
KCNK7	5.53962e-07	0.654369	0.565	0.364	0.0126082
CLEC2A	7.22626e-07	0.552165	0.278	0.083	0.016447
ZNF750	7.28102e-07	0.543735	0.618	0.386	0.0165716
GABARAPL1	7.70853e-07	0.36779	0.316	0.106	0.0175446
EPHX2	8.40821e-07	0.282172	0.325	0.114	0.0191371
PLLP	9.22752e-07	0.46796	0.553	0.333	0.0210018
DLG1	9.39151e-07	0.496489	0.495	0.288	0.0213751
DBI	1.00249e-06	0.772996	0.85	0.765	0.0228167
NOTCH3	1.03582e-06	0.402899	0.563	0.356	0.0235753
PPP1R10	1.05066e-06	0.548459	0.59	0.379	0.023913
A2ML1	1.11294e-06	0.700279	0.325	0.121	0.0253304
F2R	1.18893e-06	0.468184	0.514	0.295	0.0270601
CYB5A	1.21458e-06	0.579179	0.656	0.485	0.0276438
BBOX1	1.25713e-06	0.448832	0.471	0.265	0.0286124
GATM	1.43791e-06	0.427061	0.715	0.477	0.0327269
B3GNT5	1.52027e-06	0.467655	0.637	0.402	0.0346014
EVPL	1.61174e-06	0.493157	0.58	0.356	0.0366832
RAPGEFL1	1.69901e-06	0.419821	0.647	0.402	0.0386694
STARD10	1.71258e-06	0.452366	0.565	0.364	0.0389784
PERP	1.79399e-06	0.755703	0.998	1	0.0408313
SH3BP2	1.81768e-06	0.432118	0.45	0.235	0.0413703
HMGCR	2.15904e-06	0.77504	0.546	0.348	0.0491397
TUBA1A	2.23916e-06	0.470509	0.664	0.455	0.0509633
CNN3	2.25393e-06	0.616324	0.439	0.227	0.0512995
FAM102A	2.40248e-06	0.404928	0.461	0.25	0.0546805
SMIM29	2.46794e-06	0.34775	0.42	0.205	0.0561704
LAMTOR4	2.59445e-06	0.885968	0.73	0.606	0.0590498
LONRF1	3.05128e-06	0.569797	0.529	0.356	0.0694472
WBP2	3.24137e-06	0.388658	0.386	0.189	0.0737736
RPS18	3.4015e-06	0.601531	0.994	0.977	0.0774182
EPHX3	3.82311e-06	0.536356	0.349	0.152	0.0870141
PKP1	3.86851e-06	0.511947	0.87	0.742	0.0880473
KLK8	3.91262e-06	0.839001	0.731	0.629	0.0890513
BNIPL	3.95588e-06	0.507466	0.489	0.295	0.0900358
HBP1	4.01638e-06	0.446931	0.556	0.356	0.0914127
CSTA	4.15796e-06	1.27154	0.676	0.53	0.0946352
GNB2	4.36174e-06	0.445335	0.714	0.492	0.0992732
GRHL1	4.40861e-06	0.644633	0.573	0.394	0.10034
LYPD6B	4.70146e-06	0.475621	0.469	0.288	0.107005
NEBL	4.76884e-06	0.370227	0.51	0.295	0.108539
TACC2	5.33716e-06	0.325339	0.496	0.288	0.121474
BARX2	5.61365e-06	0.427853	0.541	0.348	0.127767
GLTP	6.20091e-06	1.07643	0.881	0.773	0.141133
CCL27	6.5027e-06	0.495732	0.641	0.462	0.148001
GALNT1	6.57301e-06	0.526621	0.69	0.553	0.149602
VAMP2	6.59258e-06	0.473194	0.695	0.5	0.150047
FOXN3	6.87162e-06	0.40921	0.722	0.53	0.156398
ITGB5	7.52044e-06	0.34175	0.426	0.22	0.171165
AHNAK2	8.05763e-06	0.673517	0.689	0.523	0.183392
PER2	8.30475e-06	0.368756	0.389	0.189	0.189016
PLIN3	8.9295e-06	0.468695	0.604	0.424	0.203235
CLDN4	9.30001e-06	0.618818	0.506	0.303	0.211668
KDM5B	9.5363e-06	0.467439	0.578	0.371	0.217046
TMEM238	9.59998e-06	0.462437	0.654	0.455	0.218496
NRARP	9.66738e-06	0.675244	0.861	0.773	0.22003
SMPDL3A	9.68144e-06	0.497206	0.604	0.417	0.22035
DAPL1	9.86284e-06	0.611203	0.766	0.689	0.224478
FAM83A	9.86847e-06	0.378261	0.509	0.318	0.224606
CDKN2B	1.01982e-05	0.424289	0.329	0.144	0.232112
RPL13	1.09697e-05	0.506806	0.993	0.985	0.249671
TECR	1.18238e-05	0.570625	0.759	0.606	0.269109
TMEM50B	1.18455e-05	0.425902	0.412	0.227	0.269603
RALGDS	1.25817e-05	0.388906	0.631	0.439	0.286359
RUFY3	1.26903e-05	0.396514	0.501	0.303	0.288831
NAGK	1.31136e-05	0.388709	0.472	0.273	0.298466
SYTL1	1.32039e-05	0.454494	0.627	0.455	0.30052
NSG1	1.34618e-05	0.514528	0.703	0.576	0.30639
GGT6	1.4094e-05	0.431081	0.293	0.114	0.320781
APRT	1.42464e-05	0.543435	0.766	0.644	0.324249
SGPP1	1.52809e-05	0.270717	0.381	0.182	0.347793
GRHL3	1.54209e-05	0.48142	0.344	0.167	0.350981
NOTCH2	1.54707e-05	0.317017	0.375	0.189	0.352114
SCEL	1.72732e-05	1.13561	0.419	0.25	0.393139
RAB10	1.83456e-05	0.578118	0.77	0.621	0.417546
CLCA4	1.84243e-05	0.284062	0.303	0.121	0.419337
ABR	1.88714e-05	0.290711	0.293	0.114	0.429514
HDAC5	1.92094e-05	0.508768	0.507	0.341	0.437206
JUP	2.08563e-05	0.547276	0.87	0.765	0.47469
MAP1B	2.23716e-05	0.34175	0.31	0.129	0.509177
PNRC1	2.34782e-05	0.535994	0.86	0.75	0.534365
IL18	2.42218e-05	0.478826	0.712	0.545	0.551288
GIPC2	2.5911e-05	0.262038	0.196	0.045	0.589735
NIPAL1	2.6665e-05	0.688913	0.345	0.174	0.606896
UBN2	2.83363e-05	0.35925	0.375	0.197	0.644934
ATP2C2	2.95301e-05	0.349687	0.156	0.023	0.672105
CLDND1	3.12446e-05	0.485089	0.674	0.53	0.711127
ZNF655	3.22507e-05	0.340377	0.481	0.295	0.734025
TUBA1C	3.24539e-05	0.660153	0.789	0.667	0.738652
ENDOU	3.3224e-05	0.366357	0.235	0.076	0.756179
ALDH3A2	3.45427e-05	0.450069	0.783	0.674	0.786192
LGALS7	3.54209e-05	0.52066	0.859	0.75	0.806179
SPRR1B	3.62837e-05	1.82176	0.313	0.152	0.825816
EEF2K	3.99338e-05	0.353497	0.522	0.341	0.908892
LRATD1	4.02305e-05	0.427394	0.561	0.409	0.915645
SREBF2	4.02815e-05	0.331066	0.376	0.205	0.916806
TMEM254	4.03252e-05	0.372784	0.444	0.258	0.917802
NIPAL2	4.35676e-05	0.339697	0.324	0.152	0.991598
PPDPF	4.41447e-05	0.539253	0.875	0.833	1
LRP10	4.42991e-05	0.404601	0.501	0.326	1
DLX5	4.43291e-05	0.364371	0.267	0.106	1
SLPI	4.48198e-05	0.68634	0.382	0.212	1
ELOVL5	4.51292e-05	0.358397	0.272	0.114	1
MAP3K8	4.64844e-05	0.363745	0.511	0.318	1
THBD	4.7008e-05	0.528557	0.626	0.447	1
DEGS2	4.73164e-05	0.503228	0.207	0.061	1
TSPO	4.80396e-05	0.649586	0.857	0.773	1
RAB25	4.8536e-05	0.585434	0.683	0.53	1
OGT	4.94476e-05	0.31751	0.412	0.227	1
AL118508.1	5.02061e-05	0.30791	0.306	0.136	1
RRAGD	5.2922e-05	0.285807	0.33	0.159	1
GULP1	5.66057e-05	0.323501	0.34	0.167	1
PLEKHN1	5.89343e-05	0.471183	0.432	0.265	1
NOL3	5.94466e-05	0.338967	0.27	0.106	1
RPL9	6.10159e-05	0.453656	0.98	0.939	1
CTNND1	6.29466e-05	0.372308	0.658	0.492	1
LGALS3	6.46259e-05	0.480934	0.839	0.727	1
RPS8	6.6558e-05	0.466349	0.982	0.955	1
CSTB	6.67458e-05	0.510231	0.83	0.735	1
EDF1	6.67976e-05	0.418204	0.757	0.621	1
SGPP2	6.82882e-05	0.37383	0.436	0.28	1
LLGL2	6.84535e-05	0.362158	0.38	0.212	1
TSPAN5	6.9574e-05	0.35294	0.276	0.121	1
PDCD4	7.06161e-05	0.541793	0.824	0.75	1
TOLLIP	7.12569e-05	0.431322	0.569	0.409	1
RPS26	7.14684e-05	0.435296	0.959	0.902	1
S100A11	7.27974e-05	0.430156	0.95	0.886	1
PTPRF	7.37567e-05	0.405638	0.694	0.538	1
RPL41	7.40304e-05	0.435949	0.996	0.992	1
COMT	7.90281e-05	0.393926	0.733	0.591	1
RAB3D	7.93121e-05	0.344913	0.608	0.432	1
WFDC5	8.5833e-05	0.366104	0.244	0.091	1
CERS3	8.62049e-05	0.517721	0.465	0.303	1
MGST2	8.71394e-05	0.495866	0.718	0.606	1
BICDL1	8.85357e-05	0.342507	0.384	0.212	1
PLXDC2	8.94232e-05	0.492641	0.497	0.333	1
EPAS1	9.19939e-05	0.264733	0.289	0.129	1
CA2	9.41611e-05	0.896247	0.617	0.455	1
FAM177A1	9.47913e-05	0.336912	0.548	0.371	1
CACNB4	9.62123e-05	0.368062	0.269	0.114	1
SELENOP	9.82507e-05	0.332707	0.784	0.644	1
LAMP2	0.000100227	0.307649	0.678	0.492	1
SMDT1	0.000107374	0.431857	0.651	0.53	1
KMT2C	0.000107616	0.30731	0.512	0.326	1
TM9SF4	0.000109642	0.267792	0.257	0.106	1
FAM83C	0.0001141	0.438088	0.484	0.318	1
TMEM99	0.000117892	0.773366	0.202	0.068	1
ADGRF4	0.000123289	0.263299	0.216	0.076	1
GM2A	0.000124599	0.325301	0.485	0.311	1
RPS13	0.000127007	0.464221	0.95	0.902	1
AHNAK	0.000135908	0.471819	0.781	0.659	1
RPL35A	0.000137303	0.373584	0.943	0.848	1
ABCA5	0.00014161	0.266919	0.34	0.174	1
ALDH3B2	0.000142117	0.355726	0.271	0.121	1
KLF5	0.000145621	0.374694	0.917	0.811	1
ARHGAP30	0.00015092	0.278274	0.245	0.098	1
DSC3	0.000151117	0.343144	0.941	0.856	1
RGL2	0.00015193	0.289381	0.36	0.205	1
PRKY	0.000154572	0.327537	0.338	0.174	1
PGM2	0.000158629	0.470631	0.528	0.386	1
ACSL1	0.000159628	0.404759	0.42	0.25	1
RPL37	0.000159971	0.451214	0.969	0.955	1
PCGF5	0.000167313	0.334013	0.352	0.189	1
RXRA	0.000168286	0.362944	0.65	0.508	1
FAM174A	0.000170372	0.289634	0.493	0.311	1
EPPK1	0.000170922	0.746965	0.376	0.22	1
TULP4	0.000175463	0.290528	0.36	0.205	1
GNG12	0.000176936	0.364019	0.572	0.432	1
SERPINB5	0.000179484	0.394581	0.85	0.72	1
RPL34	0.000179566	0.415002	0.991	0.962	1
PTPN13	0.000179859	0.376689	0.567	0.409	1
RPS28	0.00018298	0.441282	0.972	0.985	1
RPL18	0.000184299	0.437515	0.974	0.962	1
TMEM184A	0.000184356	0.305731	0.219	0.083	1
RPL10	0.000188348	0.373115	0.99	0.992	1
ALDH2	0.000188681	0.395741	0.673	0.53	1
PCAT6	0.000193205	0.287612	0.276	0.129	1
BTG1	0.00019958	0.374624	0.868	0.75	1
GAREM1	0.000201963	0.259942	0.312	0.159	1
DHCR24	0.000204904	0.535652	0.555	0.409	1
HAL	0.000206808	0.74022	0.122	0.015	1
TMEM54	0.000207025	0.464648	0.55	0.402	1
PLAGL1	0.000207576	0.523666	0.453	0.318	1
CALCOCO2	0.000209185	0.41104	0.483	0.326	1
IPMK	0.000213527	0.260655	0.358	0.189	1
ETV6	0.000215227	0.303966	0.385	0.227	1
CYP51A1	0.000215257	0.430603	0.455	0.288	1
ZNF273	0.000218989	0.288542	0.355	0.205	1
ALS2CL	0.000220362	0.297117	0.336	0.182	1
RHOV	0.000222235	0.376935	0.634	0.447	1
SDR16C5	0.000222336	0.911805	0.419	0.28	1
MMP24OS	0.000223089	0.381589	0.461	0.295	1
SRGAP2B	0.000226301	0.285498	0.336	0.182	1
ESRP1	0.000227646	0.433242	0.593	0.439	1
ZMYM2	0.000229073	0.32016	0.505	0.341	1
RPS27	0.000234251	0.427245	0.945	0.939	1
KLF4	0.000236133	0.455808	0.854	0.742	1
RALGPS2	0.000236746	0.336338	0.438	0.28	1
TOM1L2	0.000239987	0.279049	0.32	0.174	1
LYST	0.000247093	0.287984	0.372	0.212	1
SPTBN2	0.00025056	0.319397	0.314	0.167	1
TACSTD2	0.000251146	0.369819	0.94	0.902	1
ZNF791	0.000253509	0.316855	0.403	0.235	1
SH3GLB2	0.000253686	0.43617	0.556	0.424	1
WASL	0.000256928	0.28295	0.49	0.326	1
JARID2	0.00026131	0.285245	0.42	0.25	1
MYH14	0.000262565	0.332242	0.186	0.061	1
RAB11A	0.000264039	0.512596	0.785	0.689	1
PLA2G4E	0.000272557	0.257228	0.239	0.098	1
RAI14	0.000276241	0.277343	0.248	0.106	1
ASAH1	0.000277149	0.427476	0.584	0.417	1
ANKHD1	0.000281107	0.412272	0.622	0.47	1
CRYBG1	0.000299299	0.280968	0.465	0.318	1
RPLP0	0.000302209	0.388227	0.984	0.97	1
PAFAH1B1	0.000307702	0.307581	0.544	0.371	1
SLC1A6	0.000314869	0.800188	0.152	0.038	1
KLC3	0.000318755	0.402624	0.688	0.561	1
CRYBG3	0.000324197	0.386356	0.465	0.311	1
ZFP36L1	0.000327767	0.368729	0.928	0.78	1
ATL2	0.000340287	0.320374	0.593	0.417	1
DDX3X	0.000342201	0.283783	0.744	0.576	1
CLK1	0.000348101	0.319565	0.602	0.439	1
ABCA12	0.000349674	0.280207	0.236	0.098	1
HOOK2	0.000353544	0.341993	0.512	0.379	1
RPS7	0.000365682	0.406699	0.956	0.909	1
CLCN3	0.000367096	0.376288	0.425	0.28	1
MPST	0.000367669	0.335473	0.582	0.432	1
DEGS1	0.000368649	0.563469	0.881	0.811	1
JUND	0.000376388	0.28248	0.974	0.909	1
HSPB1	0.000378841	0.478535	0.981	0.932	1
RPL37A	0.000385035	0.418637	0.97	0.932	1
MAL2	0.000386229	0.620199	0.7	0.576	1
FASN	0.000387297	0.298106	0.264	0.129	1
RPL23	0.000398084	0.403261	0.933	0.864	1
GK	0.000399182	0.337417	0.264	0.129	1
DCXR	0.000402449	0.329248	0.513	0.341	1
CBX4	0.000409348	0.374692	0.475	0.326	1
PNPLA8	0.000411565	0.401555	0.509	0.371	1
CRKL	0.000411874	0.274555	0.368	0.22	1
RPL36	0.000419458	0.392729	0.974	0.955	1
REEP4	0.000420941	0.328613	0.511	0.371	1
CRABP2	0.000424227	0.580701	0.703	0.591	1
EZR	0.00042602	0.360244	0.805	0.689	1
MFSD2A	0.000432248	0.423548	0.646	0.523	1
2024-03-07	0.000435946	0.330924	0.632	0.462	1
ORMDL1	0.000451349	0.402218	0.599	0.47	1
NECTIN1	0.000452148	0.303109	0.654	0.492	1
GMNN	0.000456233	0.283522	0.428	0.265	1
RPL35	0.000465281	0.403359	0.94	0.886	1
LTBR	0.000469216	0.403977	0.582	0.455	1
PEPD	0.000472423	0.263888	0.3	0.152	1
EGLN1	0.00048054	0.30879	0.485	0.341	1
LY6G6C	0.000492733	1.18278	0.382	0.25	1
SLC38A1	0.000495763	0.261914	0.629	0.447	1
HECTD1	0.000509031	0.314328	0.553	0.394	1
MALAT1	0.000515736	0.422725	0.804	0.78	1
GABARAP	0.000520939	0.274269	0.735	0.553	1
TMEM259	0.000531056	0.273185	0.616	0.447	1
TSTD1	0.000531905	0.367906	0.54	0.386	1
ZDHHC3	0.000537295	0.329297	0.571	0.424	1
RGS12	0.000538822	0.334666	0.608	0.47	1
SMAGP	0.000539885	0.335218	0.343	0.205	1
SDC4	0.00054353	0.383746	0.771	0.682	1
MSMO1	0.00054514	0.903219	0.456	0.326	1
IVL	0.000545451	1.30788	0.175	0.061	1
RPL27	0.00054609	0.435358	0.894	0.765	1
PAQR3	0.000551722	0.303489	0.259	0.129	1
SERINC3	0.00055326	0.343369	0.461	0.318	1
SLC35F5	0.000555534	0.527401	0.44	0.311	1
RPS15	0.00055873	0.378444	0.976	0.939	1
LAMP1	0.000567565	0.457849	0.775	0.652	1
KLF3	0.000568848	0.413053	0.754	0.606	1
STMP1	0.00057497	0.346073	0.639	0.5	1
TMEM265	0.00057616	0.304945	0.272	0.136	1
MYCBP2	0.000582378	0.389741	0.674	0.576	1
UFL1	0.000582407	0.278491	0.499	0.341	1
RPL8	0.000586089	0.402028	0.983	0.97	1
SRSF5	0.000597233	0.326542	0.738	0.598	1
C10orf99	0.000620666	0.461388	0.203	0.083	1
TCEA3	0.000623368	0.286326	0.484	0.311	1
ECHDC2	0.000637105	0.252944	0.365	0.22	1
ZBTB7B	0.000639519	0.326853	0.609	0.485	1
NKPD1	0.00066737	0.269996	0.202	0.083	1
OSBPL2	0.000682405	0.335989	0.395	0.265	1
TUBA4A	0.000689861	0.482492	0.737	0.652	1
TTC37	0.000701881	0.313247	0.492	0.356	1
SFN	0.000710273	0.383968	0.979	0.947	1
TIPARP	0.000728775	0.267972	0.662	0.508	1
EPB41	0.000729627	0.29217	0.279	0.144	1
OSTF1	0.000736159	0.33919	0.675	0.538	1
RPL26	0.000736588	0.388945	0.955	0.917	1
RPL29	0.00073709	0.379093	0.954	0.924	1
KLK11	0.000751103	0.54183	0.743	0.644	1
RPL18A	0.000760662	0.349707	0.97	0.97	1
FKBP1A	0.000760668	0.269963	0.743	0.576	1
MAP2K2	0.000764374	0.431439	0.581	0.455	1
CAMK1D	0.000766451	0.302336	0.299	0.167	1
RPS14	0.000772767	0.382663	0.969	0.955	1
TMEM45B	0.000773333	0.287612	0.119	0.023	1
NEAT1	0.00077996	0.43545	0.737	0.629	1
LGALSL	0.000783514	0.91443	0.45	0.318	1
FAM83B	0.000790781	0.368461	0.493	0.356	1
RPS6	0.000792932	0.409521	0.982	0.985	1
RNF11	0.000815566	0.372315	0.636	0.515	1
RPS3A	0.000821741	0.372295	0.986	0.977	1
TET3	0.000823976	0.280701	0.344	0.212	1
GBP2	0.000824192	0.294076	0.541	0.386	1
ARAP2	0.000828194	0.322246	0.36	0.235	1
KMT5B	0.00082984	0.252583	0.425	0.28	1
RPS24	0.000831659	0.350103	0.986	0.985	1
DDX17	0.000831872	0.284106	0.797	0.697	1
EMP2	0.000838369	0.4927	0.825	0.712	1
RPL31	0.000852193	0.359692	0.835	0.72	1
NR1D1	0.000853179	0.402106	0.596	0.47	1
TM7SF2	0.000855333	0.547015	0.159	0.053	1
RPL36A	0.000874813	0.391906	0.94	0.871	1
EPN2	0.000876014	0.307847	0.616	0.462	1
ZC2HC1A	0.000880961	0.282036	0.438	0.303	1
RSRP1	0.000889294	0.361604	0.688	0.561	1
ATP11B	0.000890407	0.301455	0.373	0.235	1
RPS29	0.000893235	0.386192	0.932	0.894	1
RHOD	0.000894953	0.356823	0.331	0.189	1
RPL39	0.000899024	0.320281	0.984	0.939	1
GPR137B	0.000921212	0.29075	0.307	0.174	1
ERBB2	0.000953521	0.358337	0.455	0.318	1
RPS4X	0.000959567	0.369928	0.968	0.947	1
RAET1E	0.000967121	0.327348	0.128	0.03	1
ATP6V0A1	0.000989992	0.326843	0.399	0.25	1
ABLIM1	0.0010298	0.339815	0.631	0.47	1
USP46	0.00107125	0.274104	0.269	0.144	1
ARL8B	0.00107432	0.301127	0.521	0.371	1
UBC	0.00107544	0.399683	0.948	0.932	1
TPPP3	0.00107725	0.424912	0.505	0.348	1
SCRIB	0.00107927	0.256571	0.294	0.167	1
ATP2B4	0.00108296	0.314636	0.537	0.386	1
RPS19	0.00109752	0.362901	0.984	0.977	1
NUPR1	0.00110189	0.442144	0.728	0.644	1
ERP29	0.00113708	0.463891	0.657	0.545	1
CAMSAP3	0.00113752	0.295198	0.387	0.258	1
RARG	0.00115365	0.389777	0.51	0.394	1
PTK6	0.0011569	0.308167	0.328	0.197	1
CAPNS2	0.00116334	0.367505	0.713	0.606	1
HMGCS1	0.00116925	0.856548	0.656	0.53	1
ZNF107	0.001217	0.321343	0.186	0.076	1
SLURP1	0.00122354	1.05853	0.125	0.03	1
MPP7	0.00123184	0.289234	0.355	0.212	1
EVL	0.00126212	0.257748	0.399	0.25	1
RPL13A	0.00126371	0.347734	0.983	0.947	1
ZNF431	0.00127295	0.293485	0.267	0.144	1
PPP1R13L	0.00128193	0.351729	0.579	0.47	1
SDCBP2	0.00129183	0.286577	0.273	0.144	1
GOLGA2	0.00131596	0.315045	0.487	0.341	1
RPL32	0.0013304	0.31622	0.979	0.947	1
STX10	0.00133739	0.264936	0.331	0.205	1
PPL	0.00134797	0.382495	0.559	0.394	1
BNIP3L	0.00137062	0.320192	0.507	0.364	1
COPS9	0.00138274	0.333388	0.684	0.553	1
S100A14	0.00138701	0.455146	0.91	0.871	1
SLC16A10	0.00139203	0.372575	0.281	0.152	1
INTS6	0.00139225	0.374606	0.625	0.492	1
RPL6	0.00139452	0.359853	0.954	0.909	1
UBL3	0.00142953	0.310596	0.539	0.402	1
RB1CC1	0.00144448	0.293537	0.593	0.447	1
TP53RK	0.00147068	0.30077	0.344	0.22	1
TRIM7	0.00149056	0.275866	0.399	0.258	1
SELENOK	0.00149305	0.363182	0.611	0.5	1
MINDY2	0.00151856	0.258301	0.458	0.318	1
EEF1B2	0.0015419	0.334077	0.907	0.833	1
RPS12	0.00154275	0.391048	0.989	0.977	1
PIK3C2G	0.00154648	0.284165	0.514	0.379	1
SDC1	0.00156222	0.513385	0.808	0.682	1
FRMD6	0.00156733	0.25452	0.459	0.303	1
RPL28	0.0015773	0.361303	0.978	0.955	1
ITM2B	0.0015811	0.471694	0.941	0.902	1
CFLAR	0.00158146	0.286485	0.413	0.28	1
PAWR	0.00163042	0.269462	0.608	0.455	1
GPX3	0.0016467	0.527933	0.197	0.091	1
RAB38	0.00166658	0.306868	0.556	0.394	1
RPL27A	0.00167338	0.352468	0.911	0.811	1
FAM25A	0.00168863	0.341807	0.109	0.023	1
HK1	0.00169214	0.33474	0.575	0.439	1
CCND1	0.0017587	0.328348	0.736	0.583	1
CD2AP	0.00179016	0.297942	0.467	0.326	1
PRKCD	0.00179672	0.251742	0.292	0.167	1
RPL23A	0.00180069	0.384353	0.936	0.894	1
DTD1	0.00184884	0.268875	0.286	0.167	1
TMEM134	0.00188123	0.379058	0.68	0.606	1
RPS4Y1	0.00188846	0.324278	0.792	0.667	1
RPL24	0.00190086	0.344828	0.916	0.833	1
CLN8	0.00193425	0.274832	0.378	0.242	1
ITPRIP	0.00193854	0.278172	0.597	0.455	1
EEF1A1	0.00194303	0.271663	0.999	1	1
FAM89A	0.00196775	0.268875	0.382	0.25	1
SPPL3	0.00196829	0.295597	0.663	0.545	1
C19orf33	0.00198763	0.477954	0.74	0.621	1
RPS15A	0.00201639	0.34686	0.936	0.939	1
AC092279.1	0.00201938	0.34847	0.177	0.076	1
NAPA	0.00205047	0.29909	0.486	0.348	1
WDR83OS	0.00208332	0.29686	0.684	0.538	1
RNF19A	0.00210702	0.27076	0.316	0.182	1
SMAD5	0.00211319	0.284629	0.589	0.432	1
KRAS	0.00212015	0.279523	0.527	0.371	1
DYNLL1	0.00212526	0.426882	0.867	0.803	1
NACA	0.00212737	0.340765	0.922	0.909	1
RPLP1	0.00213175	0.340384	0.998	1	1
ATP6V1B2	0.00216968	0.260589	0.424	0.28	1
ACTR3	0.00217112	0.391929	0.74	0.614	1
SC5D	0.00224618	0.475621	0.354	0.235	1
SCCPDH	0.00225399	0.339797	0.329	0.205	1
UGCG	0.0022734	0.527794	0.346	0.227	1
PHYHIP	0.00228048	0.301783	0.416	0.295	1
RPS11	0.00228533	0.312385	0.942	0.879	1
ADAM15	0.00228732	0.308755	0.515	0.364	1
ACVR2A	0.00231873	0.254556	0.392	0.265	1
TLCD3A	0.00232927	0.300999	0.524	0.386	1
PARD3	0.002383	0.287342	0.598	0.462	1
CLTC	0.00244012	0.268184	0.52	0.371	1
RPL11	0.00245714	0.351302	0.97	0.947	1
TSPYL1	0.00246413	0.254229	0.645	0.508	1
USP8	0.00250163	0.258149	0.417	0.28	1
FAM162A	0.00253486	0.396255	0.668	0.523	1
GIPC1	0.00253945	0.377144	0.689	0.568	1
PALMD	0.00254132	0.380768	0.586	0.477	1
ZNF706	0.00256634	0.275852	0.772	0.652	1
IL20RB	0.00258419	0.385011	0.631	0.523	1
RPL38	0.00261818	0.275948	0.918	0.856	1
COQ10B	0.00263579	0.256492	0.459	0.326	1
EIF1	0.00263789	0.279098	0.925	0.871	1
KRT2	0.00267525	1.91873	0.172	0.076	1
UBE2B	0.0027243	0.333269	0.697	0.583	1
CYB561	0.00277714	0.28806	0.317	0.197	1
IGFL2-AS1	0.00290306	0.365987	0.177	0.076	1
RPL10A	0.0029397	0.314514	0.946	0.909	1
N4BP2L2	0.00295086	0.337627	0.687	0.583	1
AQP3	0.00296235	0.342013	0.959	0.871	1
RPL15	0.00296343	0.291101	0.971	0.947	1
RPS25	0.00297683	0.327153	0.918	0.871	1
EIF4G2	0.00299159	0.284447	0.86	0.705	1
EPHA2	0.0030276	0.32343	0.459	0.326	1
SERINC5	0.00305532	0.294169	0.55	0.417	1
TUBB2A	0.00306843	0.491018	0.68	0.598	1
BRD4	0.00308422	0.268348	0.623	0.492	1
RNF39	0.00315381	0.26786	0.246	0.129	1
TLE4	0.00315608	0.270642	0.594	0.447	1
RNMT	0.00327126	0.264288	0.472	0.348	1
MAP1LC3B	0.00328102	0.315301	0.579	0.462	1
RPLP2	0.00328262	0.323287	0.98	0.977	1
SKIL	0.00329295	0.281706	0.387	0.258	1
RPL7A	0.00331253	0.338085	0.971	0.955	1
DNAJB9	0.00334895	0.283531	0.383	0.258	1
RPL19	0.00335015	0.327894	0.961	0.947	1
RPL21	0.00335044	0.332409	0.973	0.924	1
RPL17	0.00338409	0.363738	0.963	0.962	1
TAX1BP1	0.00342925	0.364559	0.671	0.561	1
MAF	0.0034496	0.265789	0.614	0.477	1
CDC42SE1	0.00348177	0.308737	0.54	0.424	1
GPR157	0.00350559	0.2526	0.441	0.318	1
BTF3L4	0.00358159	0.267298	0.636	0.492	1
RNH1	0.00377641	0.348247	0.744	0.659	1
CEBPB	0.00378654	0.370054	0.811	0.682	1
SPTSSB	0.00385838	0.673525	0.2	0.098	1
POF1B	0.00391834	0.352399	0.211	0.106	1
OST4	0.00398242	0.306448	0.701	0.568	1
CSNK1A1	0.00407772	0.311551	0.825	0.758	1
GID8	0.00414101	0.342023	0.53	0.432	1
TMEM59	0.00422559	0.275926	0.793	0.659	1
ACAD9	0.00423851	0.309492	0.385	0.265	1
MDM4	0.00428038	0.279841	0.542	0.432	1
REEP5	0.00436058	0.293231	0.718	0.576	1
RLF	0.00437095	0.27385	0.418	0.295	1
RPS17	0.00444616	0.28475	0.911	0.826	1
EEF1G	0.00446242	0.331416	0.923	0.856	1
PIM3	0.00456655	0.294606	0.616	0.492	1
NUAK1	0.00475475	0.319853	0.293	0.182	1
VCP	0.0047641	0.295859	0.669	0.538	1
CDKN1A	0.00478864	0.320961	0.685	0.606	1
EFCAB14	0.00492308	0.266301	0.386	0.25	1
HSD17B4	0.00502432	0.282808	0.506	0.386	1
SEM1	0.00508408	0.281758	0.735	0.598	1
SH3GLB1	0.00511153	0.303538	0.637	0.553	1
ATP6V0C	0.00517757	0.438958	0.743	0.644	1
RPS21	0.00518048	0.284728	0.924	0.856	1
CYLD	0.00519093	0.293219	0.458	0.341	1
RPL7	0.00529086	0.28969	0.961	0.924	1
RPS5	0.0053191	0.291795	0.943	0.871	1
AMD1	0.00543108	0.377862	0.736	0.659	1
RAB14	0.00549438	0.297992	0.677	0.568	1
NDFIP2	0.0055073	0.258383	0.755	0.659	1
RPL30	0.00555103	0.292716	0.967	0.97	1
NFE2L2	0.00557845	0.295998	0.782	0.712	1
RPS3	0.0056088	0.288262	0.963	0.939	1
TPT1	0.00570839	0.260901	0.991	1	1
BAIAP2	0.00573262	0.28516	0.627	0.47	1
PRRG4	0.00577788	0.265581	0.653	0.508	1
ARL5A	0.00579085	0.634213	0.654	0.553	1
BBC3	0.00579884	0.383375	0.535	0.439	1
RPL3	0.00589108	0.290632	0.976	0.939	1
RPS23	0.00609773	0.296294	0.958	0.962	1
DYNC1LI1	0.00620848	0.342366	0.52	0.409	1
MTCH1	0.00629431	0.271438	0.56	0.417	1
CLINT1	0.00629827	0.301864	0.55	0.417	1
BHLHE40	0.00635233	0.261157	0.615	0.47	1
ITSN2	0.00636422	0.290528	0.328	0.22	1
CHD2	0.00640294	0.312943	0.577	0.47	1
FABP5	0.00653203	0.899586	0.862	0.803	1
FAM241A	0.00664367	0.260838	0.274	0.174	1
IDS	0.00671661	0.251048	0.385	0.265	1
TMEM165	0.0067394	0.424948	0.642	0.545	1
ZNF57	0.00674244	0.267032	0.35	0.242	1
TRIM29	0.00686926	0.251586	0.778	0.659	1
MAPK6	0.00692181	0.25615	0.621	0.508	1
CCDC115	0.00692338	0.258918	0.507	0.402	1
WASF2	0.00694033	0.257625	0.67	0.53	1
KLHDC8B	0.00696961	0.250331	0.357	0.25	1
KCNQ1OT1	0.0070836	0.406665	0.443	0.326	1
KLK1	0.00710665	0.429194	0.287	0.189	1
WFDC2	0.00714709	0.307377	0.2	0.106	1
CIRBP	0.0072092	0.266765	0.78	0.689	1
CCDC186	0.00721811	0.280463	0.528	0.424	1
FIS1	0.00738929	0.330936	0.606	0.485	1
GSKIP	0.00741863	0.30235	0.468	0.356	1
AIG1	0.0074513	0.307031	0.439	0.341	1
CNOT2	0.00783937	0.272296	0.524	0.417	1
SARAF	0.00788951	0.274495	0.719	0.621	1
RAC1	0.0079024	0.2835	0.851	0.795	1
NDEL1	0.00792933	0.26056	0.348	0.242	1
CNBP	0.00798672	0.262273	0.786	0.636	1
DNAJB2	0.00818391	0.27433	0.361	0.25	1
GPNMB	0.00833311	0.271145	0.815	0.742	1
CAST	0.0085562	0.345261	0.791	0.689	1
C12orf29	0.00862584	0.358111	0.432	0.333	1
SH3BGRL3	0.00865809	0.271131	0.772	0.72	1
EIF3D	0.00870907	0.269796	0.669	0.545	1
CFD	0.0089045	0.310765	0.518	0.409	1
EBPL	0.00897412	0.257098	0.626	0.515	1
CCSAP	0.00981391	0.28043	0.22	0.129	1
LAMTOR5	0.0100453	0.270462	0.636	0.53	1
TUBB4B	0.0101229	0.368552	0.836	0.78	1
KDM5A	0.0104539	0.256767	0.511	0.409	1
ATP6V1G1	0.0104917	0.304614	0.728	0.629	1
UBA52	0.0105081	0.261719	0.909	0.818	1
KIF5B	0.0106358	0.28393	0.589	0.485	1
SGK3	0.0109089	0.253981	0.521	0.417	1
NDRG2	0.0110093	0.265729	0.358	0.242	1
BAZ2A	0.0111461	0.264941	0.444	0.333	1
PHLDA2	0.0112752	0.508581	0.669	0.583	1
DENND2C	0.0114159	0.296631	0.531	0.424	1
GOLGA4	0.0115698	0.305681	0.644	0.553	1
C4orf3	0.0116678	0.436777	0.709	0.614	1
RPS20	0.0116835	0.257754	0.86	0.78	1
ABHD17A	0.0118165	0.268187	0.513	0.409	1
EFNA3	0.0119206	0.297587	0.415	0.311	1
BCL6	0.0121493	0.265566	0.395	0.295	1
HSPA4L	0.0127302	0.283293	0.333	0.235	1
PLS3	0.012843	0.283288	0.663	0.561	1
RPS10	0.0128451	0.267335	0.885	0.811	1
RALBP1	0.0132841	0.333855	0.732	0.644	1
CHP1	0.0135688	0.288093	0.5	0.386	1
PPP2R2A	0.0139921	0.295441	0.584	0.508	1
UBE2M	0.0140188	0.263462	0.602	0.492	1
TMEM159	0.0144482	0.25078	0.657	0.545	1
NUDT8	0.0145575	0.260888	0.264	0.174	1
LDLR	0.0146606	0.342716	0.595	0.485	1
SF3B6	0.0147108	0.254821	0.729	0.712	1
MXI1	0.0154967	0.253495	0.519	0.424	1
SPAG9	0.0160159	0.254335	0.551	0.439	1
ATP6V1D	0.0165131	0.250349	0.444	0.333	1
AC097448.1	0.0166652	0.305893	0.33	0.242	1
CHCHD7	0.0167946	0.333528	0.276	0.182	1
TOB2	0.0174627	0.265023	0.55	0.462	1
SLC25A25	0.0177681	0.289076	0.381	0.28	1
DNAJB6	0.0181052	0.351851	0.719	0.636	1
STK24	0.0181627	0.251577	0.624	0.515	1
AC020916.1	0.0183259	0.459146	0.642	0.568	1
STAP2	0.0189346	0.253116	0.502	0.417	1
RAB21	0.0190626	0.280891	0.613	0.545	1
GAN	0.0196293	0.272057	0.203	0.121	1
RAB18	0.0197102	0.257203	0.581	0.492	1
SYPL1	0.0199492	0.262673	0.775	0.659	1
SS18L2	0.021356	0.263835	0.477	0.402	1
BLVRB	0.0219367	0.327886	0.641	0.561	1
ABCD3	0.0222412	0.309383	0.425	0.333	1
ALDH9A1	0.0225476	0.262649	0.566	0.485	1
HMGA1	0.0240406	0.272258	0.685	0.591	1
GABARAPL2	0.0245736	0.251456	0.621	0.53	1
HSDL2	0.0250402	0.277031	0.397	0.303	1
ELOVL7	0.0254382	0.258459	0.116	0.053	1
NR2F6	0.0263364	0.267132	0.389	0.318	1
NFKBIA	0.0270769	0.380515	0.861	0.811	1
BRI3	0.0276162	0.279208	0.695	0.644	1
HERPUD1	0.0278948	0.322555	0.68	0.614	1
USP15	0.0283396	0.286825	0.475	0.417	1
SPAG16	0.0285765	0.32668	0.436	0.364	1
SLC39A6	0.0297975	0.371166	0.525	0.447	1
ELOVL1	0.0316862	0.364487	0.344	0.258	1
ZNF430	0.0318458	0.342124	0.354	0.265	1
ZNF770	0.0351566	0.337181	0.597	0.523	1
CYCS	0.0356048	0.26628	0.739	0.636	1
EIF6	0.0358681	0.275403	0.673	0.576	1
CTTNBP2NL	0.0361984	0.252573	0.364	0.295	1
NAMPT	0.0380937	0.277171	0.587	0.485	1
TMEM147	0.038193	0.264845	0.524	0.439	1
GABPB1-AS1	0.0414528	0.266223	0.602	0.515	1
TIMM8B	0.0416581	0.271885	0.567	0.492	1
TRIM16	0.0454069	0.261776	0.469	0.402	1
DUSP2	0.0468478	0.265806	0.456	0.348	1
RAB11FIP1	0.0471639	0.397553	0.392	0.318	1
IDI1	0.0530782	0.418979	0.446	0.394	1
SQLE	0.0557085	0.535814	0.389	0.318	1
GATA3	0.05739	0.290092	0.635	0.591	1
PEX3	0.0574774	0.265862	0.458	0.386	1
ERG28	0.0587021	0.295987	0.416	0.333	1
SORD	0.0691802	0.261356	0.271	0.197	1
LAPTM4A	0.0701913	0.280412	0.819	0.742	1
ELOVL4	0.0787146	0.78755	0.19	0.136	1
CD55	0.0810286	0.786307	0.564	0.53	1
CMTM6	0.081258	0.326019	0.504	0.455	1
CLIC3	0.0819342	0.678254	0.108	0.061	1
ID4	0.0836116	0.40012	0.322	0.258	1
MIR222HG	0.0989357	0.26509	0.351	0.288	1
RPS6KB2	0.112845	0.275182	0.585	0.561	1
NDUFA4L2	0.122533	0.281393	0.299	0.235	1
INSIG1	0.12458	0.289234	0.193	0.144	1
HSPA5	0.14724	0.292584	0.727	0.636	1
GGH	0.168969	0.403548	0.329	0.273	1
HOPX	0.193616	0.755564	0.763	0.644	1
RBBP7	0.232697	0.449634	0.575	0.538	1
HIGD1A	0.247012	0.297456	0.527	0.485	1
LOR	0.262398	1.80321	0.123	0.091	1
GGCT	0.39566	0.347271	0.645	0.576	1
KLK7	0.416692	0.438016	0.151	0.129	1
BLMH	0.479297	0.946031	0.338	0.303	1
SPINK5	0.65835	0.993572	0.23	0.258	1
CNFN	0.962122	1.14509	0.109	0.114	1
